# Supplementary material for: catena-Poly[[(4-formyl­benzoato-κO 1)(isonicotinamide-κN 1)zinc(II)]-μ-4-formyl­benzoato-κ2 O 1:O 1′]
Source: Acta Crystallogr Sect E Struct Rep Online. 2009 Oct 23;65(Pt 11):m1399–400. doi: 10.1107/S160053680904241X (PMC2971359; doi:10.1107/S160053680904241X)
Supplement: Supplementary file 2 [file e-65-m1399-Isup2.hkl]

#
# h,k,l, Fc-squared, Fo-squared, sigma(Fo-squared) and status flag
#
data_I
_shelx_title ' ser5 in P 21/n'
_shelx_refln_list_code          4
_shelx_F_calc_maximum      244.17
_exptl_crystal_F_000       992.00
_reflns_d_resolution_high  0.7482
 
loop_
 _symmetry_equiv_pos_as_xyz
 'x, y, z'
 '-x+1/2, y+1/2, -z+1/2'
 '-x, -y, -z'
 'x-1/2, -y-1/2, z-1/2'
 
_cell_length_a    13.3143
_cell_length_b     6.7857
_cell_length_c    21.3927
_cell_angle_alpha  90.000
_cell_angle_beta   91.458
_cell_angle_gamma  90.000
 
_shelx_F_squared_multiplier     1.000
 
loop_
 _refln_index_h
 _refln_index_k
 _refln_index_l
 _refln_F_squared_calc
 _refln_F_squared_meas
 _refln_F_squared_sigma
 _refln_observed_status
   2   0   0     4042.39     3988.91     76.57 o
   4   0   0      127.20      101.68      5.31 o
   6   0   0    10556.87    10713.50    271.07 o
   8   0   0     3555.37     3560.95     76.64 o
  10   0   0     6758.40     6765.88     90.96 o
  12   0   0      224.89      237.17     33.34 o
  14   0   0     2245.94     2200.72     87.13 o
  16   0   0      673.16      652.36     61.31 o
   1   1   0     6605.66     6591.90    109.66 o
   2   1   0     1326.95     1406.34      9.53 o
   3   1   0       43.00       82.01      5.12 o
   4   1   0     9167.17     8784.32    382.43 o
   5   1   0    15356.67    14958.87    146.30 o
   6   1   0     1478.94     1559.76     16.68 o
   7   1   0     2493.04     2682.70     21.27 o
   8   1   0      580.56      623.90      8.52 o
   9   1   0     1085.92     1070.46     20.35 o
  10   1   0     2587.65     2500.06     34.95 o
  11   1   0     1097.62     1177.09     40.05 o
  12   1   0        7.61        5.98     14.77 o
  13   1   0     1635.60     1708.87     51.82 o
  14   1   0       36.04       46.02     19.18 o
  15   1   0      338.03      323.06     30.09 o
  16   1   0        8.35      -18.97     18.97 o
  17   1   0      407.36      404.43     53.24 o
   0   2   0    24276.74    24645.85    722.92 o
   1   2   0    11721.20    12693.40    392.90 o
   2   2   0     1164.94     1149.28     34.63 o
   3   2   0     1428.52     1437.49     28.82 o
   4   2   0     1806.36     1984.67     33.90 o
   5   2   0        9.30        5.75      3.43 o
   6   2   0     7033.48     6944.48     89.59 o
   7   2   0      629.83      764.44     14.50 o
   8   2   0      587.91      536.99     12.07 o
   9   2   0      811.18      852.60     17.78 o
  10   2   0      717.27      655.21     19.10 o
  11   2   0       83.14       74.05      9.74 o
  12   2   0      389.64      392.65     27.95 o
  13   2   0       63.87       53.05     17.99 o
  14   2   0     1291.27     1212.22     72.07 o
  15   2   0      117.02      105.95     34.42 o
  16   2   0     1665.90     1703.24     90.89 o
  17   2   0      188.18      240.40     48.94 o
   1   3   0      201.64      180.12      6.75 o
   2   3   0      450.08      437.22     15.73 o
   3   3   0     2288.34     2137.25     45.20 o
   4   3   0     1522.48     1600.96     33.51 o
   5   3   0     8365.67     8004.57    112.27 o
   6   3   0     1073.44     1086.87     27.10 o
   7   3   0        2.58        7.25      5.23 o
   8   3   0      185.15      170.49      9.82 o
   9   3   0      212.45      208.37     12.38 o
  10   3   0     3641.21     3720.75    259.49 o
  11   3   0     3062.82     2990.22     96.81 o
  12   3   0      316.60      305.48     39.80 o
  13   3   0      943.69      972.36     65.07 o
  14   3   0      486.50      513.07     55.93 o
  15   3   0      859.44      776.06     65.61 o
  16   3   0      231.40      260.84     47.33 o
   0   4   0       51.83       95.00      9.73 o
   1   4   0     1558.42     1784.23     64.20 o
   2   4   0      810.93      846.83     45.13 o
   3   4   0      214.94      240.80     10.06 o
   4   4   0     1179.50     1142.90     21.77 o
   5   4   0        5.66       12.18      4.47 o
   6   4   0     1703.48     1622.17     19.22 o
   7   4   0     2628.56     2543.44     43.21 o
   8   4   0     2345.21     2319.59     35.52 o
   9   4   0       11.34       12.53      7.26 o
  10   4   0      769.87      765.96     24.80 o
  11   4   0      270.63      248.10     19.52 o
  12   4   0      465.54      397.44     49.48 o
  13   4   0      110.73      106.49     32.81 o
  14   4   0     2645.64     2604.61    108.64 o
  15   4   0      866.42      971.28     75.83 o
   1   5   0      381.91      358.30     11.20 o
   2   5   0      363.14      345.83     14.95 o
   3   5   0     2948.62     2998.45     63.64 o
   4   5   0     1867.46     1907.86     43.13 o
   5   5   0     3249.37     3143.56     38.36 o
   6   5   0     2535.75     2471.64     32.85 o
   7   5   0       50.59       50.99      7.06 o
   8   5   0      148.28      162.10     12.34 o
   9   5   0     3008.38     3123.68     46.99 o
  10   5   0      100.21      119.53     16.66 o
  11   5   0     5507.80     5681.28    162.42 o
  12   5   0       90.83       79.06     31.73 o
  13   5   0      487.41      460.90     56.47 o
  14   5   0      121.75      148.44     39.80 o
   0   6   0      947.53      874.36     37.26 o
   1   6   0     1737.72     1663.38     35.35 o
   2   6   0     1592.95     1574.30     34.25 o
   3   6   0      141.81      141.14     11.75 o
   4   6   0      232.37      234.11     14.19 o
   5   6   0       37.27       34.30      9.32 o
   6   6   0      326.28      307.89     13.37 o
   7   6   0      156.21      157.44     11.06 o
   8   6   0     2033.82     2123.52     42.24 o
   9   6   0      446.67      519.73     29.49 o
  10   6   0      701.02      772.26     34.45 o
  11   6   0        7.48       -0.39     14.48 o
  12   6   0        3.43      -17.00     17.00 o
  13   6   0        7.51      -13.98     26.35 o
   1   7   0        3.19       -0.39      9.58 o
   2   7   0       70.91       35.25     11.79 o
   3   7   0      586.47      609.97     25.88 o
   4   7   0      171.48      157.05     17.31 o
   5   7   0     1616.17     1607.07     38.90 o
   6   7   0       87.03       62.00     11.99 o
   7   7   0      636.33      672.31     24.31 o
   8   7   0       51.34       41.88     13.57 o
   9   7   0     1030.62     1098.99     41.35 o
  10   7   0        5.12       11.51     19.20 o
  11   7   0      641.67      698.04     45.82 o
   0   8   0      498.81      471.90     36.28 o
   1   8   0     2457.57     2273.55     55.58 o
   2   8   0       33.12       49.62     14.20 o
   3   8   0      113.25       93.42     18.65 o
   4   8   0      124.40      125.62     19.72 o
   5   8   0      303.35      300.87     25.70 o
   6   8   0      244.72      276.74     25.45 o
   7   8   0      768.58      795.29     61.31 o
   8   8   0      241.19      230.18     45.18 o
   1   9   0       96.21       93.76     24.91 o
   2   9   0      428.70      447.48     38.60 o
 -17   0   1      618.61      558.25     58.08 o
 -15   0   1     6421.59     6456.95    148.44 o
 -13   0   1       16.71       18.82     22.59 o
 -11   0   1        3.37        4.30     17.75 o
  -9   0   1     2842.18     2806.42     50.55 o
  -7   0   1     4189.49     4020.40     95.46 o
  -5   0   1     6101.76     5912.15    234.51 o
  -3   0   1     8632.54     8806.69    368.23 o
  -1   0   1     5022.50     5015.21    392.24 o
   1   0   1    18297.93    17369.57    851.35 o
   3   0   1    26033.28    25666.45    300.34 o
   5   0   1     1910.49     2163.49     63.16 o
   7   0   1     8588.30     8571.21    178.38 o
   9   0   1     8086.61     8183.01     98.19 o
  11   0   1     1411.70     1436.49     62.92 o
  13   0   1     1549.76     1625.80     72.07 o
  15   0   1      201.07      183.93     37.65 o
  17   0   1      128.20       82.82     37.65 o
 -17   1   1      144.66      101.11     39.80 o
 -16   1   1     2929.90     2944.46     90.08 o
 -15   1   1      418.05      419.17     34.60 o
 -14   1   1      100.95       64.18     19.56 o
 -13   1   1        2.71       -0.27     14.45 o
 -12   1   1     2249.15     2248.61     55.38 o
 -11   1   1      707.15      701.80     23.47 o
 -10   1   1    18915.56    19413.46    204.17 o
  -9   1   1      142.11      121.87      7.72 o
  -8   1   1      493.07      478.27     11.72 o
  -7   1   1      252.25      270.78     11.16 o
  -6   1   1     3934.60     3955.54     58.50 o
  -5   1   1     2651.08     2716.68     45.75 o
  -4   1   1    19466.03    19347.75    350.22 o
  -3   1   1    19357.07    19389.15    344.52 o
  -2   1   1    15117.17    14805.15    262.12 o
  -1   1   1       14.34       17.94      1.42 o
   0   1   1      163.23      190.81      3.09 o
   1   1   1        0.02       13.42      1.59 o
   2   1   1     6583.00     6668.61    101.74 o
   3   1   1       62.78       42.80      4.08 o
   4   1   1     1791.47     1587.49     14.17 o
   5   1   1     3409.99     3633.50     31.78 o
   6   1   1     8720.25     8701.01     84.90 o
   7   1   1      867.91      904.06     14.95 o
   8   1   1     1082.45     1239.16     21.93 o
   9   1   1       39.21       46.01      5.00 o
  10   1   1     1643.25     1543.04     26.96 o
  11   1   1       49.59       35.12     15.54 o
  12   1   1     4424.29     4429.60    140.10 o
  13   1   1      151.74      141.73     21.04 o
  14   1   1      561.82      575.14     36.84 o
  15   1   1        7.52       12.81     18.15 o
  16   1   1       29.92       10.61     26.89 o
  17   1   1        0.65      -26.35     30.12 o
 -17   2   1        2.72       11.83     33.88 o
 -16   2   1      268.85      244.17     46.25 o
 -15   2   1     1854.50     1840.92     89.28 o
 -14   2   1       34.13       22.05     26.35 o
 -13   2   1     1322.45     1298.47     45.93 o
 -12   2   1        0.72        8.17     14.23 o
 -11   2   1      341.58      340.21     15.81 o
 -10   2   1        5.81        9.26      7.22 o
  -9   2   1      838.80      865.20     18.92 o
  -8   2   1      280.07      320.76     11.24 o
  -7   2   1       31.72       51.16     12.41 o
  -6   2   1     3288.00     3295.07     62.77 o
  -5   2   1     8178.51     8067.86    143.23 o
  -4   2   1      542.18      587.02     15.19 o
  -3   2   1      251.08      301.79      7.10 o
  -2   2   1       17.81       23.04      3.60 o
  -1   2   1      698.46      855.65     20.22 o
   0   2   1    32110.27    32687.41    793.84 o
   1   2   1     2812.07     2799.15     76.21 o
   2   2   1     1837.87     2168.82     78.78 o
   3   2   1     1368.17     1298.54     26.21 o
   4   2   1      664.46      777.39     10.92 o
   5   2   1      110.39      103.92      6.12 o
   6   2   1      196.94      170.29      8.94 o
   7   2   1     5482.47     5411.87    133.39 o
   8   2   1      127.04      129.95      7.86 o
   9   2   1     4755.09     4884.88     74.05 o
  10   2   1      416.84      395.18     19.13 o
  11   2   1       99.64       97.17     17.05 o
  12   2   1       11.45       26.65     15.31 o
  13   2   1      144.99      152.53     25.55 o
  14   2   1      305.00      272.13     41.41 o
  15   2   1     1483.39     1410.68     81.75 o
  16   2   1      793.64      787.89     66.69 o
  17   2   1      263.87      291.49     49.48 o
 -16   3   1      368.36      439.93     55.93 o
 -15   3   1       58.95       87.66     36.03 o
 -14   3   1       66.89       91.43     31.73 o
 -13   3   1       56.73       73.14     29.58 o
 -12   3   1     1125.86     1147.69     66.15 o
 -11   3   1      261.61      224.27     36.03 o
 -10   3   1     1958.65     2016.31     40.96 o
  -9   3   1       45.65       45.99      7.69 o
  -8   3   1      493.91      473.78     13.11 o
  -7   3   1      152.43      148.26      8.06 o
  -6   3   1       17.30       20.34      4.73 o
  -5   3   1       17.53       16.28      3.49 o
  -4   3   1     5629.75     5511.30    133.42 o
  -3   3   1      336.94      346.63      8.26 o
  -2   3   1     1559.47     1380.82     40.73 o
  -1   3   1      446.25      459.91     14.63 o
   0   3   1      341.83      340.73      9.93 o
   1   3   1      225.18      280.44      6.38 o
   2   3   1      796.13      861.95     25.86 o
   3   3   1        8.01        3.67      2.48 o
   4   3   1     5080.25     4866.64    105.17 o
   5   3   1      495.19      493.40     10.26 o
   6   3   1     2471.23     2281.68     41.82 o
   7   3   1       54.81       61.08      6.25 o
   8   3   1       26.85       30.67      5.81 o
   9   3   1       54.27       63.23      8.78 o
  10   3   1      596.17      635.36     30.36 o
  11   3   1        2.67       -5.13      9.40 o
  12   3   1     1320.96     1302.04     70.45 o
  13   3   1      127.99      129.61     32.81 o
  14   3   1     1224.03     1136.39     72.60 o
  15   3   1      343.37      320.00     47.87 o
  16   3   1      317.09      256.00     47.33 o
 -15   4   1      792.24      902.98     73.68 o
 -14   4   1      132.32      121.55     37.65 o
 -13   4   1     1312.49     1324.63     76.91 o
 -12   4   1      134.18      161.34     36.57 o
 -11   4   1      544.20      564.76     26.38 o
 -10   4   1       94.80       95.92     14.49 o
  -9   4   1      565.41      568.10     21.39 o
  -8   4   1     1552.28     1576.57     26.55 o
  -7   4   1     4523.87     4494.84     57.26 o
  -6   4   1     1974.99     1987.17     42.81 o
  -5   4   1     6436.05     6256.57     91.98 o
  -4   4   1      270.58      280.95      8.94 o
  -3   4   1       39.14       42.89      5.84 o
  -2   4   1      817.21      957.17     48.44 o
  -1   4   1     5716.53     6201.65    190.99 o
   0   4   1     8036.61     8692.27    278.88 o
   1   4   1     4767.70     5047.84    179.03 o
   2   4   1      121.25      149.53      6.56 o
   3   4   1     2368.89     2695.01    110.58 o
   4   4   1     1203.55     1246.76     32.52 o
   5   4   1      305.47      303.64     12.55 o
   6   4   1     2674.85     2609.17     29.18 o
   7   4   1     1668.28     1678.70     29.39 o
   8   4   1        7.02        7.56      6.38 o
   9   4   1     3674.43     3628.90     77.09 o
  10   4   1      379.83      399.27     19.54 o
  11   4   1     1199.28     1195.71     47.33 o
  12   4   1      177.76      145.21     33.88 o
  13   4   1      907.64      907.82     66.15 o
  14   4   1       45.64       36.57     30.66 o
  15   4   1      912.46      783.59     70.45 o
 -14   5   1        5.28        8.60     29.04 o
 -13   5   1       20.53      -10.22     26.89 o
 -12   5   1      302.83      337.49     33.08 o
 -11   5   1        2.68       12.65     13.60 o
 -10   5   1     1388.66     1440.31     49.70 o
  -9   5   1      225.45      227.28     15.98 o
  -8   5   1      503.09      522.93     20.31 o
  -7   5   1      388.84      376.54     14.93 o
  -6   5   1        3.83        5.21      5.55 o
  -5   5   1      936.63      886.07     16.38 o
  -4   5   1     1650.03     1615.10     26.13 o
  -3   5   1      496.24      471.14     14.32 o
  -2   5   1     3485.53     3455.14    119.29 o
  -1   5   1     1705.41     1823.73     58.97 o
   0   5   1     1138.00     1252.06     52.80 o
   1   5   1      266.89      329.72     12.99 o
   2   5   1      178.73      166.46      9.50 o
   3   5   1      567.80      600.59     16.64 o
   4   5   1     6819.06     6736.17    146.41 o
   5   5   1     4659.45     4750.40     90.18 o
   6   5   1       30.69       31.21      6.08 o
   7   5   1      706.82      694.75     15.16 o
   8   5   1       62.26       68.27      8.94 o
   9   5   1      703.19      697.68     28.93 o
  10   5   1       76.22       71.28     14.92 o
  11   5   1       76.68       98.49     17.41 o
  12   5   1     1970.56     2088.32     94.65 o
  13   5   1       74.99       72.60     33.34 o
  14   5   1      444.85      453.37     56.47 o
 -13   6   1      319.79      311.93     49.48 o
 -12   6   1        2.88       -3.60     18.82 o
 -11   6   1       79.88       76.36     18.15 o
 -10   6   1      161.88      177.78     20.38 o
  -9   6   1     1054.42     1074.11     32.04 o
  -8   6   1      370.84      395.89     19.27 o
  -7   6   1     1738.03     1809.31     49.49 o
  -6   6   1      336.16      359.07     14.44 o
  -5   6   1     2155.33     2122.86     39.42 o
  -4   6   1       46.07       33.73      7.36 o
  -3   6   1       10.61       11.13      6.47 o
  -2   6   1      481.30      498.05     33.40 o
  -1   6   1     9976.36     9026.64    104.33 o
   0   6   1       42.39       42.76     10.32 o
   1   6   1     5786.23     5528.00     78.71 o
   2   6   1      821.13      743.98     24.73 o
   3   6   1     2113.19     2109.84     81.38 o
   4   6   1      412.48      422.57     17.66 o
   5   6   1      392.73      393.14     17.93 o
   6   6   1      247.35      251.41     14.99 o
   7   6   1     1010.06     1040.72     26.47 o
   8   6   1      212.71      230.31     17.67 o
   9   6   1     1771.42     1962.11     49.03 o
  10   6   1      267.24      287.01     24.00 o
  11   6   1      346.85      388.54     27.55 o
  12   6   1        5.01       -4.30     27.97 o
  13   6   1      247.63      311.93     51.63 o
 -11   7   1     1737.43     1792.85     66.17 o
 -10   7   1       41.57       46.37     21.46 o
  -9   7   1      231.57      287.19     31.18 o
  -8   7   1      560.12      589.61     27.30 o
  -7   7   1        1.69        2.51      9.82 o
  -6   7   1      502.93      527.22     18.50 o
  -5   7   1       41.29       41.15      9.98 o
  -4   7   1      620.86      605.36     20.37 o
  -3   7   1       38.09       48.31      9.88 o
  -2   7   1     2527.02     2389.30     35.91 o
  -1   7   1      303.56      278.97     19.02 o
   0   7   1      388.74      337.80     20.30 o
   1   7   1        2.94       -1.25      9.52 o
   2   7   1       30.59       38.29     11.82 o
   3   7   1      452.82      479.96     23.65 o
   4   7   1      495.41      492.11     24.32 o
   5   7   1      471.28      464.07     24.12 o
   6   7   1      904.30      964.81     31.37 o
   7   7   1        4.73       -4.77     10.42 o
   8   7   1      129.67      134.02     16.36 o
   9   7   1        5.86        9.21     15.20 o
  10   7   1        4.59       -3.30     17.76 o
  11   7   1      252.79      237.90     31.56 o
  -8   8   1       39.87       51.70     21.67 o
  -7   8   1      361.21      381.46     34.29 o
  -6   8   1      143.60      124.27     20.21 o
  -5   8   1        9.54        5.63     14.69 o
  -4   8   1      347.25      358.34     26.97 o
  -3   8   1      356.76      324.90     25.90 o
  -2   8   1       13.50       22.36     13.20 o
  -1   8   1      576.10      537.21     27.31 o
   0   8   1      152.75       93.61     15.59 o
   1   8   1      863.79      817.35     31.92 o
   2   8   1      274.00      284.63     21.19 o
   3   8   1      391.56      356.58     26.21 o
   4   8   1      305.52      314.37     25.51 o
   5   8   1      267.90      261.25     24.32 o
   6   8   1       83.72       94.80     22.99 o
   7   8   1      761.70      827.45     52.17 o
   8   8   1      811.57      793.81     69.92 o
  -2   9   1      204.17      174.81     28.71 o
  -1   9   1      103.63       87.10     24.91 o
   0   9   1       87.02       84.79     24.15 o
   1   9   1      188.35      156.84     27.37 o
   2   9   1      148.75      143.89     26.93 o
 -16   0   2      361.87      353.34     47.87 o
 -14   0   2     3043.75     3185.99    102.18 o
 -12   0   2     1538.78     1578.47     66.69 o
 -10   0   2      198.31      142.23     13.60 o
  -8   0   2     2814.27     3002.80     42.63 o
  -6   0   2     6006.17     5921.52     52.45 o
  -4   0   2       55.33       34.72      4.47 o
  -2   0   2      991.51     1085.12     44.20 o
   0   0   2    15962.11    16390.00   2809.25 o
   2   0   2    17784.38    16732.07    405.91 o
   4   0   2    17989.76    17427.52    177.84 o
   6   0   2     3153.55     2911.16     36.84 o
   8   0   2     5849.44     5696.76     97.32 o
  10   0   2     5603.16     5334.54    106.49 o
  12   0   2       32.01       -0.54     20.97 o
  14   0   2      242.20      217.28     37.65 o
  16   0   2     5447.53     5684.65    148.97 o
 -17   1   2      832.90      806.18     67.76 o
 -16   1   2      294.62      282.39     31.36 o
 -15   1   2     1416.88     1501.77     53.48 o
 -14   1   2      190.95      166.56     23.97 o
 -13   1   2      246.03      246.72     34.69 o
 -12   1   2      546.18      590.13     32.98 o
 -11   1   2      516.11      529.65     17.79 o
 -10   1   2      386.96      396.72     12.87 o
  -9   1   2     2573.60     2620.50     26.74 o
  -8   1   2      485.42      469.95     12.17 o
  -7   1   2     7623.86     8043.06     68.82 o
  -6   1   2       85.68      115.87      7.26 o
  -5   1   2      203.04      202.03      8.38 o
  -4   1   2      679.20      646.33     13.71 o
  -3   1   2    59619.57    58693.81   2078.82 o
  -2   1   2       10.89       36.06      4.96 o
  -1   1   2     8361.54     8284.51    210.42 o
   0   1   2      221.49      190.32      4.24 o
   1   1   2     2408.30     2264.46    119.67 o
   2   1   2       96.62       92.19      2.83 o
   3   1   2     8564.15     8457.48    121.52 o
   4   1   2     3014.74     3052.42     18.54 o
   5   1   2      272.20      176.36      4.13 o
   6   1   2     1581.66     1684.08     18.88 o
   7   1   2     9058.43     8890.25     87.33 o
   8   1   2      102.42      129.22     10.57 o
   9   1   2      436.09      464.74     16.96 o
  10   1   2       41.30       43.47      7.51 o
  11   1   2     1170.74     1155.95     28.02 o
  12   1   2       57.66       66.61     18.06 o
  13   1   2     1859.24     1853.26     54.75 o
  14   1   2        9.38        0.26     17.48 o
  15   1   2      488.56      486.31     37.25 o
  16   1   2        0.11      -10.77     19.68 o
  17   1   2       43.23       28.67     24.09 o
 -17   2   2      225.09      217.81     45.18 o
 -16   2   2      210.86      171.02     40.87 o
 -15   2   2      182.34      221.58     42.49 o
 -14   2   2     1504.06     1464.46     77.44 o
 -13   2   2       10.97       12.91     23.13 o
 -12   2   2     1773.73     1839.32     65.34 o
 -11   2   2        0.27        1.21      7.52 o
 -10   2   2        1.18        1.12      5.64 o
  -9   2   2      411.77      448.78     15.12 o
  -8   2   2     2329.40     2211.11     52.08 o
  -7   2   2       74.68       87.31      6.35 o
  -6   2   2     3122.49     2937.12     54.26 o
  -5   2   2      198.18      151.98      6.70 o
  -4   2   2      752.41      722.91     25.47 o
  -3   2   2       34.23       47.05      3.97 o
  -2   2   2       34.23       37.08      3.28 o
  -1   2   2    22537.46    23432.71    741.09 o
   0   2   2    11010.94    11010.40    251.62 o
   1   2   2      136.99      113.50      3.86 o
   2   2   2    12137.53    12410.97    354.41 o
   3   2   2      448.55      538.96     11.54 o
   4   2   2     3244.12     3147.64    107.42 o
   5   2   2        6.18        7.13      2.74 o
   6   2   2      212.45      240.68      7.28 o
   7   2   2     3757.92     3895.61     26.14 o
   8   2   2     4472.98     4713.31     38.99 o
   9   2   2       43.39       59.57      8.31 o
  10   2   2     3423.08     3476.22     96.00 o
  11   2   2      137.41      116.34     18.21 o
  12   2   2      712.80      726.02     35.89 o
  13   2   2      198.54      168.25     22.82 o
  14   2   2       11.13      -17.21     24.20 o
  15   2   2      107.15       81.75     33.34 o
  16   2   2     1212.45     1182.64     80.67 o
  17   2   2        6.96       27.43     33.34 o
 -16   3   2       43.56       36.57     34.42 o
 -15   3   2      571.61      550.18     58.08 o
 -14   3   2       87.14      101.65     33.34 o
 -13   3   2       72.11       74.76     29.58 o
 -12   3   2     1250.11     1210.46     43.42 o
 -11   3   2     1511.19     1524.13     65.88 o
 -10   3   2     5891.49     6011.20    101.07 o
  -9   3   2     2594.72     2630.01     60.71 o
  -8   3   2      380.08      397.21     12.12 o
  -7   3   2     1996.44     2064.93     52.80 o
  -6   3   2       18.55       17.25      4.40 o
  -5   3   2        2.36        4.75      4.91 o
  -4   3   2      448.78      435.89     12.78 o
  -3   3   2     3692.89     3588.13     87.63 o
  -2   3   2     1339.64     1534.85     36.71 o
  -1   3   2     6235.61     6364.19    183.37 o
   0   3   2     9143.19    10356.64    303.20 o
   1   3   2      280.83      407.67     10.90 o
   2   3   2      840.81      907.53     25.25 o
   3   3   2     2063.55     2305.89     69.99 o
   4   3   2     3637.23     4138.74     92.70 o
   5   3   2     4158.85     3983.10     50.78 o
   6   3   2     3123.11     3212.70     25.60 o
   7   3   2     2249.00     2233.80     22.74 o
   8   3   2       92.80      116.72      8.18 o
   9   3   2       83.84       84.33     11.27 o
  10   3   2      382.37      383.80     19.73 o
  11   3   2     2579.18     2502.43     89.81 o
  12   3   2       89.16       87.13     29.04 o
  13   3   2     1541.99     1458.54     77.44 o
  14   3   2      517.61      468.97     52.17 o
  15   3   2      654.67      738.95     64.54 o
  16   3   2        0.14       -6.99     29.04 o
 -15   4   2       88.91       72.07     34.42 o
 -14   4   2     1058.44     1101.43     74.22 o
 -13   4   2      212.82      249.54     43.02 o
 -12   4   2     1900.47     1989.20     57.81 o
 -11   4   2      310.15      315.36     22.10 o
 -10   4   2      353.63      359.94     34.90 o
  -9   4   2     1172.41     1121.04     27.01 o
  -8   4   2     1624.81     1626.28     31.08 o
  -7   4   2      516.93      508.52     16.98 o
  -6   4   2     4583.72     4486.19    134.84 o
  -5   4   2     2174.78     2097.04     26.79 o
  -4   4   2     4040.20     3784.15     58.00 o
  -3   4   2      436.79      379.94      9.96 o
  -2   4   2      467.78      537.28     14.21 o
  -1   4   2     4821.23     5780.78    166.88 o
   0   4   2     2612.77     3258.73     99.93 o
   1   4   2     3085.61     3418.12     94.73 o
   2   4   2     9976.78    10545.68    414.14 o
   3   4   2      565.27      627.23     28.18 o
   4   4   2     1908.63     2040.65     44.79 o
   5   4   2      864.13      863.51     17.25 o
   6   4   2      200.29      206.44     10.44 o
   7   4   2      143.32      142.17      7.50 o
   8   4   2     1868.27     1934.39     28.02 o
   9   4   2      218.27      218.53     14.68 o
  10   4   2     1093.51     1142.45     33.30 o
  11   4   2       76.19       76.60     17.19 o
  12   4   2     1421.64     1338.07     74.22 o
  13   4   2       10.78        5.38     26.89 o
  14   4   2      272.28      259.76     44.64 o
  15   4   2      182.86      151.12     42.49 o
 -14   5   2       15.90       -8.60     27.43 o
 -13   5   2      229.77      199.53     41.41 o
 -12   5   2       18.50       13.43     14.09 o
 -11   5   2     8667.01     8910.66    145.09 o
 -10   5   2     1231.09     1256.34     38.57 o
  -9   5   2     1264.06     1319.56     36.33 o
  -8   5   2       24.46       25.22      8.92 o
  -7   5   2     3646.49     3673.98     73.04 o
  -6   5   2        0.46        2.13      5.55 o
  -5   5   2      750.34      731.15     15.49 o
  -4   5   2      731.98      722.68     16.51 o
  -3   5   2     5287.08     5090.45    105.93 o
  -2   5   2       29.95       35.56      5.85 o
  -1   5   2     5045.55     5214.90    194.61 o
   0   5   2      931.37     1000.22     26.42 o
   1   5   2     1436.16     1635.02     65.96 o
   2   5   2      252.69      288.22     11.94 o
   3   5   2      126.69      118.93      8.88 o
   4   5   2     1704.21     1684.09     25.47 o
   5   5   2     1308.56     1268.81     23.05 o
   6   5   2      100.75      105.50      9.49 o
   7   5   2     4072.43     4076.08     44.13 o
   8   5   2      117.79      111.21     11.21 o
   9   5   2       14.29       12.20     11.65 o
  10   5   2       61.09       55.05     14.16 o
  11   5   2     1300.36     1315.75     61.67 o
  12   5   2      167.21      169.41     38.72 o
  13   5   2      948.66      929.34     69.92 o
  14   5   2      143.99      191.46     42.49 o
 -13   6   2       69.47       62.39     33.88 o
 -12   6   2     1587.54     1594.48     49.36 o
 -11   6   2      948.42      964.15     38.97 o
 -10   6   2      303.10      282.80     23.86 o
  -9   6   2      264.90      255.55     18.70 o
  -8   6   2      359.80      386.28     18.95 o
  -7   6   2      200.40      204.49     14.52 o
  -6   6   2     1751.32     1780.31     37.95 o
  -5   6   2      151.67      167.90     11.08 o
  -4   6   2      614.07      592.46     16.72 o
  -3   6   2      747.87      736.10     21.38 o
  -2   6   2      312.10      328.31     13.26 o
  -1   6   2       10.35       19.97      7.79 o
   0   6   2      273.31      242.00     16.16 o
   1   6   2      593.99      561.50     22.24 o
   2   6   2     3677.66     3502.52     51.08 o
   3   6   2     1372.72     1373.77     40.88 o
   4   6   2      292.51      291.55     15.70 o
   5   6   2       50.72       44.33      9.63 o
   6   6   2      132.53      143.29     12.35 o
   7   6   2      594.23      609.78     21.31 o
   8   6   2     2691.91     2750.52     56.05 o
   9   6   2      100.83      117.17     17.90 o
  10   6   2      170.63      215.26     21.53 o
  11   6   2      609.22      672.88     33.83 o
  12   6   2       79.34       96.27     36.57 o
  13   6   2       17.96       31.19     33.88 o
 -11   7   2     1436.22     1450.56     61.04 o
 -10   7   2       15.82       17.27     19.58 o
  -9   7   2     1180.37     1256.32     42.58 o
  -8   7   2        9.62       13.33     11.82 o
  -7   7   2       37.98       37.34     11.55 o
  -6   7   2      293.27      305.69     15.49 o
  -5   7   2       85.04       91.65     11.47 o
  -4   7   2      438.46      444.10     18.59 o
  -3   7   2     1996.98     1910.98     33.30 o
  -2   7   2      893.92      884.10     24.04 o
  -1   7   2      721.42      720.47     22.02 o
   0   7   2      221.59      224.89     14.53 o
   1   7   2        4.13        0.91     10.10 o
   2   7   2      116.81       81.84     13.29 o
   3   7   2      193.42      197.92     17.48 o
   4   7   2      885.62      920.19     30.67 o
   5   7   2      507.02      533.83     25.14 o
   6   7   2      186.26      224.39     18.68 o
   7   7   2     1073.48     1132.01     34.31 o
   8   7   2      124.51      169.79     21.59 o
   9   7   2       41.18       30.17     15.91 o
  10   7   2      485.85      541.36     39.46 o
  11   7   2      354.25      443.56     38.78 o
  -8   8   2      446.39      449.56     38.60 o
  -7   8   2       23.46       39.90     20.90 o
  -6   8   2       93.36       83.80     19.22 o
  -5   8   2      302.34      335.31     27.10 o
  -4   8   2       80.98       85.95     18.34 o
  -3   8   2      174.59      150.78     20.67 o
  -2   8   2      130.71      131.89     17.21 o
  -1   8   2      885.59      796.56     31.44 o
   0   8   2      751.61      768.44     30.97 o
   1   8   2      975.86      916.32     33.33 o
   2   8   2     1587.83     1650.58     52.11 o
   3   8   2      526.27      566.08     32.49 o
   4   8   2     1316.93     1360.82     45.74 o
   5   8   2      154.25      157.54     21.68 o
   6   8   2       77.86       75.32     22.28 o
   7   8   2       29.38       37.92     20.51 o
   8   8   2      428.05      505.54     59.16 o
  -1   9   2      210.81      232.36     30.61 o
   0   9   2      141.72      170.19     28.87 o
   1   9   2       34.28       23.26     19.94 o
 -17   0   3     2479.92     2482.53    105.41 o
 -15   0   3      663.46      669.04     57.55 o
 -13   0   3     3856.52     3874.92    105.41 o
 -11   0   3     1284.59     1344.72     35.66 o
  -9   0   3      686.72      706.06     24.42 o
  -7   0   3      452.83      474.64     18.46 o
  -5   0   3     1232.66      909.28    118.86 o
  -3   0   3      802.40      816.10     50.26 o
  -1   0   3     1498.75     1518.59    138.38 o
   1   0   3      213.18      253.62      7.61 o
   3   0   3      414.53      361.60      8.25 o
   5   0   3     1719.03     1618.44     28.81 o
   7   0   3     4771.20     4578.62     90.20 o
   9   0   3     3723.99     3634.56    110.52 o
  11   0   3     2982.08     2877.28     85.51 o
  13   0   3     1077.75      977.74     61.85 o
  15   0   3       12.79        9.14     25.81 o
  17   0   3     1021.30      869.10     72.07 o
 -17   1   3      158.54      165.11     40.87 o
 -16   1   3     1551.87     1518.78     83.36 o
 -15   1   3        0.27        3.85     18.30 o
 -14   1   3       67.72       74.48     19.76 o
 -13   1   3      256.90      264.95     25.55 o
 -12   1   3     1132.52     1214.66     42.47 o
 -11   1   3      852.47      886.56     22.26 o
 -10   1   3     1783.48     1705.84     23.89 o
  -9   1   3     1027.57     1099.56     21.37 o
  -8   1   3     8784.21     9151.78     64.59 o
  -7   1   3      295.65      313.78     15.06 o
  -6   1   3     3319.52     3369.50     71.49 o
  -5   1   3      539.37      622.45     21.34 o
  -4   1   3     3477.34     3714.43    126.38 o
  -3   1   3    22730.11    23655.19    941.26 o
  -2   1   3    12933.50    13003.77    544.86 o
  -1   1   3      662.94      701.31     23.26 o
   0   1   3    22057.63    22055.79    565.96 o
   1   1   3      239.55      216.71     15.41 o
   2   1   3     1049.34     1073.43     16.83 o
   3   1   3      605.78      532.11      9.92 o
   4   1   3      725.50      777.88      8.83 o
   5   1   3     1834.03     2000.78     19.26 o
   6   1   3    44154.02    43889.66    609.33 o
   7   1   3      808.85      791.51     14.65 o
   8   1   3     5575.82     5302.41     88.85 o
   9   1   3       70.15       63.15      7.59 o
  10   1   3       62.78       66.71     10.56 o
  11   1   3      132.99      149.60     19.35 o
  12   1   3      473.54      515.38     31.29 o
  13   1   3      101.35       88.47     20.54 o
  14   1   3      720.61      797.11     41.32 o
  15   1   3       68.73       64.27     22.06 o
  16   1   3     1507.78     1629.44     60.27 o
  17   1   3      135.75      129.06     28.69 o
 -17   2   3       30.32       29.04     34.96 o
 -16   2   3       89.58       69.92     33.88 o
 -15   2   3      209.73      216.20     41.41 o
 -14   2   3      690.77      623.86     55.39 o
 -13   2   3     2561.68     2654.09     96.27 o
 -12   2   3       74.35       80.30     13.09 o
 -11   2   3     1184.28     1192.87     30.74 o
 -10   2   3        5.03       -3.83      6.68 o
  -9   2   3       44.12       41.55      7.62 o
  -8   2   3      490.74      518.37     15.16 o
  -7   2   3     9760.79     9908.49    160.71 o
  -6   2   3      390.20      378.66     10.72 o
  -5   2   3     5932.18     5851.17    141.27 o
  -4   2   3       79.74       75.52      3.92 o
  -3   2   3     1185.27     1053.24     34.70 o
  -2   2   3     4453.38     4417.74    126.29 o
  -1   2   3     2447.62     2485.67     61.24 o
   0   2   3     4830.89     4890.20    106.79 o
   1   2   3    17208.59    17035.68    336.49 o
   2   2   3      182.85      219.70      8.88 o
   3   2   3     7713.27     7815.79    199.88 o
   4   2   3       60.73       44.47      3.12 o
   5   2   3     7289.63     7669.24     82.78 o
   6   2   3       92.33       85.64      3.55 o
   7   2   3      457.00      484.10      7.64 o
   8   2   3      967.03     1033.12     14.55 o
   9   2   3     1154.25     1167.87     23.05 o
  10   2   3       21.00       15.78      6.36 o
  11   2   3     3747.82     3707.97     67.83 o
  12   2   3      127.34      118.92     19.98 o
  13   2   3      546.49      546.94     43.02 o
  14   2   3        0.04       -0.50     16.92 o
  15   2   3        5.72      -22.05     26.89 o
  16   2   3     1134.15     1185.87     81.21 o
  17   2   3      409.32      358.72     55.93 o
 -16   3   3     1016.36     1089.60     77.98 o
 -15   3   3      754.85      797.03     68.30 o
 -14   3   3      909.87      900.83     66.15 o
 -13   3   3       32.32        9.14     24.20 o
 -12   3   3      171.47      165.16     20.92 o
 -11   3   3     3333.84     3243.06     52.35 o
 -10   3   3      739.17      734.23     21.61 o
  -9   3   3     2129.87     2107.23     53.40 o
  -8   3   3     4006.41     3952.57     61.67 o
  -7   3   3      792.80      873.78     25.59 o
  -6   3   3     1653.22     1740.92     61.94 o
  -5   3   3       56.52       56.95      6.57 o
  -4   3   3      105.13       95.71      6.53 o
  -3   3   3       29.60       14.55      3.63 o
  -2   3   3     2751.88     2536.69     73.20 o
  -1   3   3       79.78       84.03      4.25 o
   0   3   3     5885.54     5816.87    122.20 o
   1   3   3        4.82       13.36      3.04 o
   2   3   3       89.19       60.52      4.37 o
   3   3   3     1768.17     1851.62     53.61 o
   4   3   3     3291.15     3548.45     78.94 o
   5   3   3     3232.55     3557.58     68.39 o
   6   3   3     3227.49     3148.52     35.76 o
   7   3   3       40.81       66.75      6.29 o
   8   3   3     1341.59     1328.49     24.25 o
   9   3   3      213.99      211.40     13.72 o
  10   3   3        6.53        9.91      8.09 o
  11   3   3       65.77       59.33     18.55 o
  12   3   3     2938.92     2689.74     67.76 o
  13   3   3     1498.10     1403.68     76.91 o
  14   3   3     1576.17     1538.67     82.82 o
  15   3   3        0.87        2.69     27.43 o
  16   3   3      180.26      176.94     43.02 o
 -15   4   3      112.24      131.23     38.72 o
 -14   4   3      423.64      393.68     52.17 o
 -13   4   3     2324.45     2271.71     97.88 o
 -12   4   3       14.87       10.89     15.75 o
 -11   4   3     2672.30     2719.87     44.86 o
 -10   4   3      877.54      922.29     27.07 o
  -9   4   3        1.18        5.06      7.41 o
  -8   4   3     1130.00     1092.49     34.08 o
  -7   4   3     1203.70     1174.08     29.84 o
  -6   4   3      127.18      115.21      9.88 o
  -5   4   3     5241.32     5020.27    141.32 o
  -4   4   3     1312.93     1247.82     36.85 o
  -3   4   3     7882.12     7556.21    174.05 o
  -2   4   3     1782.05     1839.08     37.26 o
  -1   4   3       47.10       60.35      4.14 o
   0   4   3      345.75      424.72     12.98 o
   1   4   3     1955.79     1967.97     52.39 o
   2   4   3     1516.50     1590.67     64.62 o
   3   4   3     4885.88     5133.12    193.82 o
   4   4   3      292.82      314.60     13.08 o
   5   4   3     2927.55     3036.38     55.60 o
   6   4   3      966.36      943.72     18.32 o
   7   4   3        1.86        7.05      6.01 o
   8   4   3      306.49      296.83     12.49 o
   9   4   3      792.16      822.59     27.98 o
  10   4   3      282.73      317.25     29.58 o
  11   4   3     2969.45     2772.91     83.63 o
  12   4   3      607.39      537.78     30.98 o
  13   4   3      248.69      237.17     41.41 o
  14   4   3        8.95        2.69     27.43 o
  15   4   3      170.40      153.28     40.87 o
 -14   5   3      132.23      125.85     38.72 o
 -13   5   3      229.11      185.01     40.87 o
 -12   5   3       11.94        2.51     13.26 o
 -11   5   3       13.77       15.79     13.73 o
 -10   5   3       21.27       32.56     11.09 o
  -9   5   3      603.43      636.08     21.33 o
  -8   5   3     5610.85     5530.76     54.27 o
  -7   5   3      128.04      129.50     11.69 o
  -6   5   3     1828.72     1806.14     50.53 o
  -5   5   3      418.46      391.86     12.33 o
  -4   5   3      783.88      730.55     15.73 o
  -3   5   3      166.67      190.27      9.18 o
  -2   5   3     5815.39     5741.38    147.21 o
  -1   5   3       55.79       52.33      5.72 o
   0   5   3      900.29      824.63     26.72 o
   1   5   3       90.64       88.68      6.35 o
   2   5   3     1818.89     1836.79     52.18 o
   3   5   3      824.03      837.69     23.27 o
   4   5   3       31.08       34.55      7.23 o
   5   5   3      831.22      845.84     19.39 o
   6   5   3     1518.00     1437.07     24.70 o
   7   5   3        6.31       10.51      6.99 o
   8   5   3      214.27      188.69     13.08 o
   9   5   3       31.10       14.12     10.06 o
  10   5   3       97.68       95.60     15.57 o
  11   5   3      346.75      382.66     34.96 o
  12   5   3      415.16      324.30     45.71 o
  13   5   3      105.14       84.44     33.88 o
  14   5   3      566.32      471.12     57.01 o
 -13   6   3     1219.15     1334.84     86.59 o
 -12   6   3      237.34      261.48     25.10 o
 -11   6   3      969.10     1003.42     39.41 o
 -10   6   3       38.98       54.43     16.32 o
  -9   6   3      271.71      270.00     18.83 o
  -8   6   3       47.39       56.59     11.35 o
  -7   6   3      339.71      341.33     17.50 o
  -6   6   3       80.55       82.37     11.28 o
  -5   6   3      601.05      593.72     22.12 o
  -4   6   3      656.51      677.98     23.07 o
  -3   6   3     1244.86     1223.65     38.60 o
  -2   6   3      655.38      681.97     19.65 o
  -1   6   3      258.35      230.19     12.94 o
   0   6   3       84.34       89.51      9.90 o
   1   6   3      360.09      328.34     14.98 o
   2   6   3     1025.99      973.44     27.80 o
   3   6   3      651.48      613.12     23.25 o
   4   6   3      121.53      122.67     11.59 o
   5   6   3      273.97      283.94     15.60 o
   6   6   3       48.48       47.27     10.05 o
   7   6   3      179.12      169.32     13.48 o
   8   6   3        6.87       -2.69     11.95 o
   9   6   3      866.93      910.12     35.19 o
  10   6   3      588.16      655.25     32.52 o
  11   6   3      927.61     1034.62     50.93 o
  12   6   3     1398.06     1519.31     88.74 o
  13   6   3       13.78       23.66     30.66 o
 -11   7   3     1078.84     1107.28     54.38 o
 -10   7   3       93.24       76.98     23.01 o
  -9   7   3      263.80      270.93     24.47 o
  -8   7   3      692.94      712.20     29.37 o
  -7   7   3      157.41      148.35     15.23 o
  -6   7   3      293.64      287.98     18.06 o
  -5   7   3       18.22       10.84      8.93 o
  -4   7   3      269.54      255.63     15.47 o
  -3   7   3      791.21      784.51     23.23 o
  -2   7   3     2338.92     2198.08     35.97 o
  -1   7   3     1916.91     1841.51     42.65 o
   0   7   3      164.88      170.14     13.31 o
   1   7   3     1739.95     1673.40     31.87 o
   2   7   3        2.07        0.65      8.48 o
   3   7   3       27.14       20.37     10.79 o
   4   7   3     1370.93     1427.59     36.88 o
   5   7   3     2420.58     2394.45     46.65 o
   6   7   3       40.70       66.13     13.99 o
   7   7   3     2106.58     2174.35     53.02 o
   8   7   3      660.96      725.75     38.34 o
   9   7   3      231.89      257.38     24.31 o
  10   7   3        4.39        9.41     19.39 o
  11   7   3        6.49       -3.12     19.58 o
  -8   8   3        4.45        0.00     18.53 o
  -7   8   3      542.30      518.30     40.29 o
  -6   8   3       40.96       56.49     17.46 o
  -5   8   3      423.29      401.70     28.74 o
  -4   8   3      225.23      257.89     24.55 o
  -3   8   3      164.59      158.37     20.96 o
  -2   8   3      248.31      229.47     19.99 o
  -1   8   3       41.00       29.49     13.38 o
   0   8   3       92.14       57.03     14.25 o
   1   8   3      526.44      566.52     27.71 o
   2   8   3      541.64      545.74     31.76 o
   3   8   3     2779.49     2786.52     62.28 o
   4   8   3      282.18      302.09     25.55 o
   5   8   3      276.14      298.36     25.76 o
   6   8   3       31.78       49.76     20.53 o
   7   8   3      331.10      343.66     50.02 o
   8   8   3       30.52       44.64     31.73 o
  -1   9   3      674.34      755.26     48.11 o
   0   9   3      799.84      885.60     51.33 o
 -16   0   4       11.35       26.35     29.04 o
 -14   0   4        7.30       -0.54     22.59 o
 -12   0   4     2576.61     2601.92     83.36 o
 -10   0   4    10997.75    11316.83     96.32 o
  -8   0   4     5300.98     5381.14     78.52 o
  -6   0   4      171.21      223.65     13.96 o
  -4   0   4    21060.90    21893.07   1263.85 o
  -2   0   4     4941.15     5210.69    440.21 o
   0   0   4        0.60        8.69      2.68 o
   2   0   4     1141.73     1106.05     38.79 o
   4   0   4     5265.12     4928.99    101.76 o
   6   0   4    10994.02    10610.45    119.39 o
   8   0   4     2468.41     2441.12     67.23 o
  10   0   4     5330.38     4932.79    105.41 o
  12   0   4       21.41       16.13     23.13 o
  14   0   4     3429.26     3396.27    109.18 o
  16   0   4      232.45      251.16     46.25 o
 -17   1   4      335.24      389.37     54.32 o
 -16   1   4       17.04       11.29     27.43 o
 -15   1   4     1849.15     1955.45     83.09 o
 -14   1   4       41.87       24.09     17.99 o
 -13   1   4      794.90      851.34     38.77 o
 -12   1   4     1035.42     1073.66     40.88 o
 -11   1   4     1961.53     1954.03     30.96 o
 -10   1   4     1109.75     1180.82     24.92 o
  -9   1   4     4857.28     4914.36     74.44 o
  -8   1   4     1108.72     1213.97     21.73 o
  -7   1   4      804.14      788.24     17.03 o
  -6   1   4       62.38       50.89      6.06 o
  -5   1   4     2621.80     2670.73     88.26 o
  -4   1   4        1.59        5.91      3.61 o
  -3   1   4     2777.94     3014.13    162.08 o
  -2   1   4     8954.55     9416.88    496.60 o
  -1   1   4      239.48      360.02     17.32 o
   0   1   4    19127.02    20014.16    568.30 o
   1   1   4    19395.70    19591.97    470.53 o
   2   1   4        5.20        5.26      1.43 o
   3   1   4     1454.42     1521.22     19.34 o
   4   1   4      351.98      354.55      7.04 o
   5   1   4       37.43       46.97      3.09 o
   6   1   4     1786.53     1894.84     21.98 o
   7   1   4     5233.25     5046.38    100.49 o
   8   1   4      193.41      184.83      9.56 o
   9   1   4     2274.69     2267.50     32.45 o
  10   1   4        4.59        4.91      8.49 o
  11   1   4      988.31     1004.11     39.03 o
  12   1   4       90.33       66.96     18.25 o
  13   1   4      686.42      734.75     38.97 o
  14   1   4      201.15      213.95     26.81 o
  15   1   4     2238.59     2165.65    117.78 o
  16   1   4       62.62       97.58     31.46 o
  17   1   4      233.02      239.40     33.26 o
 -17   2   4      426.65      381.31     53.78 o
 -16   2   4      168.77      204.91     44.64 o
 -15   2   4       14.15       -2.15     24.74 o
 -14   2   4      750.91      779.82     62.39 o
 -13   2   4      691.17      612.03     52.71 o
 -12   2   4     1493.23     1554.25     51.78 o
 -11   2   4      695.95      720.23     25.20 o
 -10   2   4     6201.31     6426.81    129.64 o
  -9   2   4      121.59      141.56      9.32 o
  -8   2   4       11.41       21.23      5.71 o
  -7   2   4     3197.47     3301.75     79.59 o
  -6   2   4    10310.85    10702.46    222.64 o
  -5   2   4      647.29      800.12     23.61 o
  -4   2   4    16592.28    16778.25    487.83 o
  -3   2   4       89.12       96.13      4.27 o
  -2   2   4     1545.80     1419.82     44.67 o
  -1   2   4     1872.31     1941.07     49.99 o
   0   2   4      127.16      140.53      4.66 o
   1   2   4      194.29      207.04     10.23 o
   2   2   4     6702.02     6683.31    195.10 o
   3   2   4     1333.10     1518.32     36.50 o
   4   2   4    16703.57    16904.27    248.87 o
   5   2   4      723.56      746.37     10.06 o
   6   2   4     4052.28     3992.43     51.86 o
   7   2   4      308.21      342.83      6.57 o
   8   2   4      605.46      601.85     11.25 o
   9   2   4      478.34      472.48     12.74 o
  10   2   4     1648.61     1613.40     56.47 o
  11   2   4       13.17        6.85     14.39 o
  12   2   4     2094.35     2143.67     94.92 o
  13   2   4       33.52       42.83     18.06 o
  14   2   4      144.58      119.16     23.97 o
  15   2   4      106.53       67.23     34.96 o
  16   2   4      171.79      186.62     45.18 o
  17   2   4        0.47      -18.82     32.81 o
 -16   3   4       35.71       17.75     31.73 o
 -15   3   4     1474.08     1512.86     85.51 o
 -14   3   4       28.24       26.89     29.04 o
 -13   3   4      398.85      459.83     49.48 o
 -12   3   4      924.78      941.00     39.78 o
 -11   3   4      420.95      421.32     22.60 o
 -10   3   4       14.16       15.18      8.11 o
  -9   3   4     2966.67     2984.76     41.69 o
  -8   3   4     1346.27     1345.70     33.10 o
  -7   3   4     3254.17     3340.79    119.92 o
  -6   3   4      725.88      820.41     28.30 o
  -5   3   4     3019.83     2948.58     60.70 o
  -4   3   4     1935.78     2086.47     52.51 o
  -3   3   4      262.49      216.50      8.95 o
  -2   3   4      900.94     1008.49     30.18 o
  -1   3   4    10631.85    10770.89    290.99 o
   0   3   4     4363.38     4546.99    109.99 o
   1   3   4    11894.04    12006.32    242.94 o
   2   3   4      411.64      392.85     11.23 o
   3   3   4      791.44      764.10     22.75 o
   4   3   4       68.97       75.03      4.57 o
   5   3   4     4541.35     4939.30     79.43 o
   6   3   4     2740.97     2863.34     25.00 o
   7   3   4     2277.53     2338.71     26.42 o
   8   3   4       54.81       49.08      5.74 o
   9   3   4     1309.07     1311.02     31.95 o
  10   3   4      188.29      197.92     11.53 o
  11   3   4        8.18       10.85     11.89 o
  12   3   4       68.46       63.25     15.62 o
  13   3   4     2008.37     1845.23     86.59 o
  14   3   4      119.27      114.02     35.50 o
  15   3   4     1290.10     1183.72     78.52 o
  16   3   4      426.88      401.74     56.47 o
 -15   4   4        1.94      -12.37     27.43 o
 -14   4   4       79.85       84.97     33.88 o
 -13   4   4      221.90      230.72     40.87 o
 -12   4   4      942.38      935.28     33.80 o
 -11   4   4        7.93        5.92     11.49 o
 -10   4   4     2462.69     2451.56     55.19 o
  -9   4   4       29.08       30.64      8.62 o
  -8   4   4      273.80      284.40     14.46 o
  -7   4   4       58.46       60.07      8.86 o
  -6   4   4     1250.26     1143.66     29.98 o
  -5   4   4       28.42       46.63      7.81 o
  -4   4   4    10001.95     9437.10    227.83 o
  -3   4   4      227.14      229.14      9.75 o
  -2   4   4      377.08      329.76      9.09 o
  -1   4   4      318.26      343.69      9.48 o
   0   4   4      722.02      778.63     19.35 o
   1   4   4       23.93       40.69      3.96 o
   2   4   4      665.68      627.50     18.09 o
   3   4   4      283.47      264.65     10.80 o
   4   4   4     2796.51     2833.22     85.89 o
   5   4   4      250.87      246.29      9.65 o
   6   4   4     2439.58     2432.17     25.06 o
   7   4   4      443.17      410.32     13.68 o
   8   4   4        1.62       -2.87      6.42 o
   9   4   4       77.33       70.13     10.36 o
  10   4   4     2064.92     2033.97    103.69 o
  11   4   4      609.27      602.39     31.32 o
  12   4   4     1732.09     1782.16     50.61 o
  13   4   4      414.38      419.49     51.09 o
  14   4   4       18.37       12.37     28.50 o
  15   4   4      206.99      148.44     40.87 o
 -14   5   4      681.29      771.76     70.45 o
 -13   5   4      318.68      316.77     47.33 o
 -12   5   4       10.43       -1.23     16.66 o
 -11   5   4     2098.31     2097.52     69.07 o
 -10   5   4      499.08      521.93     28.21 o
  -9   5   4     1630.46     1663.44     35.90 o
  -8   5   4      159.45      158.60     14.56 o
  -7   5   4     1021.11      993.37     24.26 o
  -6   5   4       55.71       48.88      9.12 o
  -5   5   4     3463.72     3368.59     93.28 o
  -4   5   4     1035.78     1043.35     21.52 o
  -3   5   4      194.81      202.13     10.74 o
  -2   5   4        2.34        0.09      4.68 o
  -1   5   4     8269.46     8532.01    317.00 o
   0   5   4      488.24      532.77     22.59 o
   1   5   4     4774.67     4921.25    167.72 o
   2   5   4      535.67      551.64     25.95 o
   3   5   4     1842.61     1793.89     25.39 o
   4   5   4      950.62      962.05     20.11 o
   5   5   4     4042.69     4018.10     48.90 o
   6   5   4      237.94      216.69     11.85 o
   7   5   4      849.15      853.99     20.20 o
   8   5   4     1329.50     1303.16     27.19 o
   9   5   4     2482.36     2363.04     40.06 o
  10   5   4        4.73      -11.23     11.23 o
  11   5   4       47.99       16.67     26.35 o
  12   5   4      320.86      276.43     43.56 o
  13   5   4      213.41      171.02     39.80 o
  14   5   4       44.18       57.55     35.50 o
 -13   6   4      350.86      390.99     55.39 o
 -12   6   4      486.65      548.55     34.04 o
 -11   6   4      218.74      242.61     24.30 o
 -10   6   4      381.87      398.05     23.19 o
  -9   6   4       47.93       49.10     12.37 o
  -8   6   4      166.28      162.74     14.09 o
  -7   6   4       38.73       44.62     10.43 o
  -6   6   4      348.14      350.73     17.68 o
  -5   6   4      887.82      866.03     27.12 o
  -4   6   4      519.59      493.83     16.27 o
  -3   6   4     1381.61     1349.08     47.50 o
  -2   6   4       81.34      100.15      9.37 o
  -1   6   4     1356.90     1329.93     26.32 o
   0   6   4      188.53      157.29     11.59 o
   1   6   4     1671.66     1593.82     41.76 o
   2   6   4       13.59       16.07      7.99 o
   3   6   4       74.23       82.88     10.11 o
   4   6   4     1478.81     1438.10     28.18 o
   5   6   4      105.25      136.57     10.77 o
   6   6   4       10.05       -1.41      7.06 o
   7   6   4      229.73      231.90     17.05 o
   8   6   4       99.74       97.45     16.77 o
   9   6   4      162.33      196.20     20.99 o
  10   6   4     1008.59     1094.67     39.42 o
  11   6   4      902.01     1030.44     70.99 o
  12   6   4      554.25      501.78     60.23 o
  13   6   4       53.41       50.55     32.81 o
 -11   7   4      371.92      375.79     35.75 o
 -10   7   4       21.64       24.39     19.76 o
  -9   7   4      121.57      107.04     19.78 o
  -8   7   4      262.25      258.10     20.53 o
  -7   7   4     1024.24     1023.66     29.99 o
  -6   7   4        3.25        1.19     10.01 o
  -5   7   4      111.52      103.72     13.06 o
  -4   7   4        0.33        0.98      9.95 o
  -3   7   4      233.79      217.40     14.66 o
  -2   7   4      396.39      413.25     18.31 o
  -1   7   4     1355.32     1319.18     29.12 o
   0   7   4      821.39      737.37     22.76 o
   1   7   4     2018.62     1880.02     34.06 o
   2   7   4     1535.88     1530.91     37.88 o
   3   7   4        2.19        1.50     10.24 o
   4   7   4       99.19      104.72     14.53 o
   5   7   4     1448.05     1418.03     40.29 o
   6   7   4      295.80      311.04     20.49 o
   7   7   4     1603.33     1653.35     46.83 o
   8   7   4      555.75      597.44     32.83 o
   9   7   4      918.16     1065.84     47.69 o
  10   7   4      293.03      274.80     31.74 o
  -8   8   4        0.84       -6.55     18.09 o
  -7   8   4       11.19       17.95     19.76 o
  -6   8   4     1192.31     1211.99     55.33 o
  -5   8   4     1101.82     1086.65     42.72 o
  -4   8   4      392.64      384.19     28.52 o
  -3   8   4      993.41      992.19     40.77 o
  -2   8   4      657.59      620.44     33.40 o
  -1   8   4       63.19       56.65     14.71 o
   0   8   4      214.32      226.51     20.72 o
   1   8   4        0.92       -9.73     12.20 o
   2   8   4      952.88      955.33     39.32 o
   3   8   4      850.96      936.43     38.70 o
   4   8   4     1303.55     1358.58     45.29 o
   5   8   4      228.72      247.74     24.42 o
   6   8   4      390.50      425.02     35.18 o
   7   8   4      219.18      265.14     46.79 o
 -17   0   5       49.77       32.27     32.81 o
 -15   0   5     1605.14     1681.19     79.60 o
 -13   0   5       83.08      102.72     28.50 o
 -11   0   5      383.26      390.74     31.73 o
  -9   0   5    10436.10    10591.11    194.69 o
  -7   0   5      245.82      235.40     17.21 o
  -5   0   5      686.42      994.90     87.93 o
  -3   0   5    17585.72    19359.53   1835.55 o
  -1   0   5    46711.11    41363.92   4507.92 o
   1   0   5     2074.69     2225.85    200.89 o
   3   0   5    14430.64    13450.81    423.52 o
   5   0   5     4914.01     4350.55    125.99 o
   7   0   5     3063.57     3011.20     70.99 o
   9   0   5     2155.63     2063.04     67.76 o
  11   0   5       17.84       22.59     20.44 o
  13   0   5     8354.09     7789.10    154.35 o
  15   0   5      838.87      915.89     65.07 o
  17   0   5      457.46      446.38     57.55 o
 -17   1   5      106.91      132.30     41.41 o
 -16   1   5      412.23      450.15     52.17 o
 -15   1   5        0.76      -10.21     16.30 o
 -14   1   5     3807.90     4051.03     80.40 o
 -13   1   5      230.90      219.55     23.92 o
 -12   1   5       16.21       15.09     10.26 o
 -11   1   5      230.85      224.33     13.60 o
 -10   1   5      182.43      200.13     12.55 o
  -9   1   5      688.88      757.64     19.44 o
  -8   1   5     3191.42     3225.53     59.46 o
  -7   1   5       47.07       53.44      6.79 o
  -6   1   5     4402.91     4326.22    108.75 o
  -5   1   5      215.36      235.76     20.84 o
  -4   1   5     2513.34     2626.52    117.76 o
  -3   1   5      964.46     1047.98     55.74 o
  -2   1   5      107.63       97.49      8.93 o
  -1   1   5      294.53      290.39     22.59 o
   0   1   5    17528.32    18834.93    754.99 o
   1   1   5     5821.93     5763.53    187.45 o
   2   1   5      291.11      306.20     15.12 o
   3   1   5     2046.88     2053.78     37.49 o
   4   1   5      869.57     1041.52     16.06 o
   5   1   5     1029.17     1007.37     14.30 o
   6   1   5     3769.44     3912.73     40.93 o
   7   1   5       17.46       27.95      3.66 o
   8   1   5    10226.92     9884.10    184.35 o
   9   1   5        2.02        2.92      5.19 o
  10   1   5     2995.32     2919.96    127.19 o
  11   1   5       39.70       41.36     15.92 o
  12   1   5     1076.64     1024.37     42.01 o
  13   1   5      758.45      740.18     39.35 o
  14   1   5     2768.12     2701.02     77.44 o
  15   1   5       54.78       42.22     21.68 o
  16   1   5     2109.88     2221.96     69.69 o
  17   1   5       15.48       26.08     25.10 o
 -17   2   5      640.15      606.65     66.69 o
 -16   2   5       13.34        1.08     27.97 o
 -15   2   5      254.21      241.48     41.41 o
 -14   2   5       46.62       41.41     27.43 o
 -13   2   5      663.06      738.41     58.62 o
 -12   2   5     1188.89     1244.12     45.18 o
 -11   2   5     1558.21     1628.25     36.10 o
 -10   2   5     2667.25     2724.83     32.50 o
  -9   2   5     5057.56     5237.88    107.82 o
  -8   2   5      116.17      134.33      8.86 o
  -7   2   5      170.15      173.30     10.26 o
  -6   2   5     8850.88     9856.87    414.52 o
  -5   2   5     2550.39     2481.48     90.25 o
  -4   2   5     5370.72     5885.68    244.63 o
  -3   2   5    10425.49    10739.34    466.05 o
  -2   2   5     5869.49     6529.29    216.84 o
  -1   2   5      363.66      287.66      8.15 o
   0   2   5      379.97      345.45      9.39 o
   1   2   5      285.30      306.75      8.09 o
   2   2   5      160.86      161.11     15.46 o
   3   2   5    10672.79    10816.66    255.14 o
   4   2   5     2112.35     2311.38     35.05 o
   5   2   5     7068.00     6973.24    101.05 o
   6   2   5      252.70      256.74      6.10 o
   7   2   5      347.96      316.40      5.69 o
   8   2   5       92.53       96.03      7.09 o
   9   2   5     1392.71     1436.05     39.48 o
  10   2   5        2.64        8.04      9.26 o
  11   2   5     2380.56     2367.52     56.96 o
  12   2   5      616.98      530.42     33.92 o
  13   2   5     2040.14     2103.66     59.31 o
  14   2   5       78.60       41.49     19.94 o
  15   2   5      319.70      279.66     47.87 o
  16   2   5      667.91      606.11     62.92 o
 -16   3   5     1041.95     1051.42     79.60 o
 -15   3   5       67.78       75.83     34.42 o
 -14   3   5     1802.96     1869.43     91.97 o
 -13   3   5       91.36       71.53     31.19 o
 -12   3   5       67.03       78.08     14.19 o
 -11   3   5      859.82      846.50     37.02 o
 -10   3   5     2327.20     2240.23     42.93 o
  -9   3   5       20.16       17.80      8.39 o
  -8   3   5     3633.24     3531.47     85.86 o
  -7   3   5       42.00       38.78      7.21 o
  -6   3   5     5545.14     5730.08    237.83 o
  -5   3   5      619.00      608.49     22.13 o
  -4   3   5     4601.05     4508.39    148.48 o
  -3   3   5       46.50       57.30      5.70 o
  -2   3   5     3817.89     3747.65    102.24 o
  -1   3   5      633.07      658.43     16.59 o
   0   3   5     8425.23     8402.72    236.12 o
   1   3   5     1906.46     1910.86     35.82 o
   2   3   5    19165.83    19524.01    398.99 o
   3   3   5      468.50      517.77     15.13 o
   4   3   5      612.75      624.13     18.88 o
   5   3   5     5830.32     5930.47     91.91 o
   6   3   5      419.68      434.13      9.85 o
   7   3   5        1.04        0.11      4.36 o
   8   3   5     2940.25     2912.67     53.29 o
   9   3   5        4.91        7.59      6.17 o
  10   3   5      950.02      967.24     23.57 o
  11   3   5      227.89      230.22     17.00 o
  12   3   5       41.23       44.10     26.89 o
  13   3   5        3.78        2.69     26.35 o
  14   3   5      989.15      942.24     69.38 o
  15   3   5        3.65       -1.08     29.04 o
  16   3   5      820.02      770.14     69.92 o
 -15   4   5      163.85      171.02     40.87 o
 -14   4   5      183.16      155.96     40.87 o
 -13   4   5        3.91        2.69     24.20 o
 -12   4   5      510.03      504.71     27.28 o
 -11   4   5     5382.29     5233.91    104.72 o
 -10   4   5        4.45        6.81      8.30 o
  -9   4   5     1862.01     1843.61     35.66 o
  -8   4   5     1671.71     1673.21     29.50 o
  -7   4   5        3.68        7.80      7.19 o
  -6   4   5       33.99       30.51      7.58 o
  -5   4   5     8556.34     8536.12    282.67 o
  -4   4   5     1022.55     1046.53     41.30 o
  -3   4   5     8320.20     7778.41    259.53 o
  -2   4   5       29.76       12.77      5.05 o
  -1   4   5     1238.35     1138.82     31.57 o
   0   4   5      131.68      154.23      5.70 o
   1   4   5       23.19       13.73      3.49 o
   2   4   5      612.57      563.77     17.39 o
   3   4   5     2417.00     2374.22     68.22 o
   4   4   5      278.14      294.43      8.72 o
   5   4   5     3465.00     3404.08     65.51 o
   6   4   5     2086.20     2035.31     42.61 o
   7   4   5     1508.09     1565.68     35.41 o
   8   4   5      117.64      153.08     12.43 o
   9   4   5        2.37        6.18      8.24 o
  10   4   5        1.05       -8.47      9.31 o
  11   4   5      623.11      610.12     31.49 o
  12   4   5        3.30        5.82     14.47 o
  13   4   5      570.42      607.73     58.08 o
  14   4   5      134.06      117.24     36.57 o
  15   4   5       54.72       47.87     37.11 o
 -14   5   5      684.97      656.67     64.00 o
 -13   5   5      867.46      948.70     70.99 o
 -12   5   5     1162.31     1148.01     50.30 o
 -11   5   5       69.70       64.94     16.10 o
 -10   5   5        0.87       -1.21     10.33 o
  -9   5   5      210.48      208.26     14.65 o
  -8   5   5       21.30       28.22      9.43 o
  -7   5   5      312.28      300.68     15.95 o
  -6   5   5      870.41      852.08     22.69 o
  -5   5   5      269.25      263.97     12.43 o
  -4   5   5     1417.00     1330.21     28.77 o
  -3   5   5       17.63       18.38      5.58 o
  -2   5   5       96.12      107.55      7.63 o
  -1   5   5        4.47        9.54      5.44 o
   0   5   5     1486.15     1391.95     48.31 o
   1   5   5      222.19      220.41      9.30 o
   2   5   5     3626.16     3891.19    138.80 o
   3   5   5        1.70       -0.66      5.56 o
   4   5   5      427.17      395.76     13.00 o
   5   5   5     2025.39     1900.43     24.83 o
   6   5   5      371.62      356.03     12.89 o
   7   5   5     1050.15     1049.85     19.90 o
   8   5   5     1631.90     1642.57     30.33 o
   9   5   5     1171.09     1180.28     29.78 o
  10   5   5     1602.30     1620.79     46.06 o
  11   5   5      102.68       77.44     30.12 o
  12   5   5        3.26      -14.52     24.20 o
  13   5   5       82.22       58.62     34.96 o
  14   5   5      385.30      333.98     51.63 o
 -13   6   5       13.72       22.05     32.81 o
 -12   6   5       87.57       95.28     25.27 o
 -11   6   5     2735.84     2865.84     63.34 o
 -10   6   5      482.36      493.59     25.27 o
  -9   6   5     1954.54     2070.12     52.01 o
  -8   6   5       29.41       37.07     11.04 o
  -7   6   5      102.05       96.92     12.59 o
  -6   6   5        0.39        5.30      8.48 o
  -5   6   5     3540.88     3400.92    119.43 o
  -4   6   5      692.71      687.93     25.24 o
  -3   6   5     1539.93     1513.64     60.81 o
  -2   6   5      694.31      637.87     31.44 o
  -1   6   5      815.60      759.83     33.06 o
   0   6   5      120.37      120.90     11.05 o
   1   6   5       23.37       15.62      8.07 o
   2   6   5     1899.99     1824.88     30.85 o
   3   6   5     1071.66     1030.72     24.09 o
   4   6   5      485.27      488.60     16.47 o
   5   6   5     2649.25     2585.83     39.57 o
   6   6   5       79.87       85.66     11.07 o
   7   6   5      556.90      562.57     23.70 o
   8   6   5       42.65       30.29     14.16 o
   9   6   5        3.84       -2.06     13.02 o
  10   6   5       75.59       93.24     17.57 o
  11   6   5       11.16       15.60     26.35 o
  12   6   5      606.98      621.71     61.31 o
 -10   7   5       39.02       38.72     22.06 o
  -9   7   5      117.21      157.14     21.11 o
  -8   7   5      127.43      129.74     16.70 o
  -7   7   5      359.88      397.95     21.37 o
  -6   7   5     1624.20     1678.51     57.28 o
  -5   7   5      456.58      449.35     25.85 o
  -4   7   5       70.81       56.97     12.97 o
  -3   7   5       62.65       60.92     12.94 o
  -2   7   5       13.91       21.04     11.24 o
  -1   7   5     1015.36      907.71     25.15 o
   0   7   5     1455.67     1310.09     35.53 o
   1   7   5        5.98       10.01     10.84 o
   2   7   5      580.60      598.37     29.51 o
   3   7   5      344.66      326.19     20.36 o
   4   7   5      340.31      341.38     20.90 o
   5   7   5      357.60      350.19     21.48 o
   6   7   5      140.19      164.57     20.24 o
   7   7   5      818.57      903.71     46.20 o
   8   7   5     1244.08     1384.47     45.19 o
   9   7   5     1309.65     1523.79     47.99 o
  10   7   5      445.19      488.16     39.71 o
  -7   8   5       66.71       74.41     23.39 o
  -6   8   5       40.97       15.34     19.52 o
  -5   8   5      924.97      844.86     47.37 o
  -4   8   5      211.80      211.41     28.89 o
  -3   8   5      378.56      400.18     34.61 o
  -2   8   5      376.74      359.28     26.96 o
  -1   8   5      495.68      476.68     30.62 o
   0   8   5      520.06      502.27     30.32 o
   1   8   5      218.76      204.01     22.55 o
   2   8   5       62.55       59.13     17.28 o
   3   8   5      475.47      503.53     30.42 o
   4   8   5      382.63      432.24     29.68 o
   5   8   5      887.03      971.69     49.57 o
   6   8   5       40.43       35.34     26.35 o
   7   8   5      107.92       98.42     36.57 o
 -16   0   6     1781.51     1795.75     87.66 o
 -14   0   6      564.07      600.20     50.02 o
 -12   0   6     3220.44     3327.05     95.19 o
 -10   0   6     3457.63     3530.93     77.98 o
  -8   0   6     7461.87     7477.04    143.33 o
  -6   0   6     6565.24     7734.04    377.81 o
  -4   0   6     2227.93     2723.42    174.79 o
  -2   0   6    36745.52    38958.57   5417.90 o
   0   0   6     3264.33     2453.49     43.02 o
   2   0   6       98.17       99.52      4.54 o
   4   0   6     8105.73     7865.33    228.37 o
   6   0   6    10180.41     9940.44     98.25 o
   8   0   6     4757.37     4521.36     63.13 o
  10   0   6     1798.35     1829.09     69.38 o
  12   0   6     2063.71     2201.26     82.28 o
  14   0   6      697.27      728.19     58.08 o
  16   0   6        9.14        6.99     30.12 o
 -17   1   6      140.60       93.04     39.26 o
 -16   1   6       64.02       61.85     33.88 o
 -15   1   6      507.68      537.61     37.50 o
 -14   1   6       36.11       34.65     18.62 o
 -13   1   6     2140.82     2217.90     58.09 o
 -12   1   6       80.99       69.03     12.77 o
 -11   1   6     6137.23     6345.48     79.10 o
 -10   1   6        0.11       -3.94      6.65 o
  -9   1   6       67.69       58.93      8.47 o
  -8   1   6      474.08      492.08     15.98 o
  -7   1   6     4335.06     4300.74    168.76 o
  -6   1   6     1581.21     1767.18     55.04 o
  -5   1   6       28.34       41.53      5.69 o
  -4   1   6     3384.82     3643.10    167.91 o
  -3   1   6     4574.16     5189.85    335.42 o
  -2   1   6      397.28      414.25     41.99 o
  -1   1   6      187.68      167.63      9.54 o
   0   1   6       96.53       89.26      5.97 o
   1   1   6    14383.95    14093.27    695.49 o
   2   1   6        3.54        6.20      2.03 o
   3   1   6     5855.41     5838.54    133.32 o
   4   1   6     1463.64     1596.31     18.62 o
   5   1   6      722.22      678.74      6.75 o
   6   1   6     1309.44     1329.62     19.79 o
   7   1   6     3193.55     3014.56     29.68 o
   8   1   6      298.86      273.90      7.62 o
   9   1   6     2263.89     2216.10     50.47 o
  10   1   6      368.57      326.60     27.17 o
  11   1   6     5822.57     5589.88    142.25 o
  12   1   6       73.35       53.97     19.13 o
  13   1   6      148.14      128.50     22.22 o
  14   1   6      562.27      563.11     38.60 o
  15   1   6      941.40      916.49     47.91 o
  16   1   6      537.85      472.22     41.26 o
  17   1   6     2484.34     2519.82    102.99 o
 -17   2   6       17.76       22.59     32.81 o
 -16   2   6      904.14      968.06     72.07 o
 -15   2   6      102.54      112.94     36.03 o
 -14   2   6      346.50      382.38     47.33 o
 -13   2   6      205.61      179.63     34.96 o
 -12   2   6     1508.37     1505.99     47.27 o
 -11   2   6       15.86        9.96      7.30 o
 -10   2   6     3884.67     4042.53     80.17 o
  -9   2   6      798.36      807.20     25.23 o
  -8   2   6     3298.04     3412.59    108.83 o
  -7   2   6      195.07      196.82     14.59 o
  -6   2   6      117.60      118.85      8.70 o
  -5   2   6       11.84        5.35      4.59 o
  -4   2   6     4948.12     5193.10    226.58 o
  -3   2   6     2383.49     2718.25    133.18 o
  -2   2   6    14561.56    15366.48    595.59 o
  -1   2   6     9105.37     9998.91    342.60 o
   0   2   6       44.76       30.66      3.39 o
   1   2   6     3928.87     4092.27     93.29 o
   2   2   6     1372.71     1524.82     43.57 o
   3   2   6     2666.57     2803.58     67.73 o
   4   2   6     4403.05     4382.46     78.91 o
   5   2   6     1256.15     1437.83     24.45 o
   6   2   6     4042.94     3939.09     61.98 o
   7   2   6     1123.35     1172.61     27.51 o
   8   2   6      987.95      987.87     18.60 o
   9   2   6       91.29       83.78      9.19 o
  10   2   6     1548.05     1503.06     31.79 o
  11   2   6       53.38       25.19     16.13 o
  12   2   6     1716.14     1832.64     54.19 o
  13   2   6      197.23      214.33     25.67 o
  14   2   6     1490.62     1487.71     54.62 o
  15   2   6       59.71       70.99     35.50 o
  16   2   6       30.71       10.76     31.73 o
 -16   3   6       86.00       60.23     34.96 o
 -15   3   6     1006.95      960.53     73.68 o
 -14   3   6      142.46      168.87     39.80 o
 -13   3   6     4172.29     4160.50    125.85 o
 -12   3   6      470.50      421.60     23.84 o
 -11   3   6      366.69      334.18     21.44 o
 -10   3   6       30.49       26.53      9.24 o
  -9   3   6     3169.77     3107.59     80.03 o
  -8   3   6      456.55      441.81     17.78 o
  -7   3   6     7859.67     7682.84    184.98 o
  -6   3   6      189.20      180.12      6.76 o
  -5   3   6     6508.45     6650.31    260.98 o
  -4   3   6     1649.28     1851.48     56.66 o
  -3   3   6     1524.13     1476.38     42.82 o
  -2   3   6      719.36      823.90     21.20 o
  -1   3   6     1988.26     1953.78     57.81 o
   0   3   6       60.21       61.82      4.30 o
   1   3   6     5805.06     5710.21    146.61 o
   2   3   6      132.49      148.88      5.90 o
   3   3   6    16179.58    16747.13    474.51 o
   4   3   6      332.80      320.03      8.55 o
   5   3   6     1444.97     1423.03     30.92 o
   6   3   6      153.82      151.56      5.66 o
   7   3   6      833.87      832.43     12.03 o
   8   3   6      162.84      157.21     10.37 o
   9   3   6     3311.55     3281.95     90.17 o
  10   3   6        5.15        4.62      9.85 o
  11   3   6      374.63      407.58     38.99 o
  12   3   6        1.90       13.45     25.28 o
  13   3   6       14.24      -13.98     25.28 o
  14   3   6      122.99       75.29     35.50 o
  15   3   6      606.22      617.94     65.07 o
  16   3   6      110.88      137.68     44.10 o
 -15   4   6      528.94      489.41     58.62 o
 -14   4   6       20.53       -2.69     27.43 o
 -13   4   6      113.40       87.95     21.32 o
 -12   4   6       14.31       11.84     12.35 o
 -11   4   6     2241.14     2151.85     93.31 o
 -10   4   6      719.51      714.96     28.64 o
  -9   4   6      328.68      288.43     15.34 o
  -8   4   6     2054.48     1965.70     46.31 o
  -7   4   6      577.90      556.32     18.27 o
  -6   4   6     1602.94     1612.65     28.16 o
  -5   4   6     3640.16     3576.42    129.93 o
  -4   4   6     3622.75     3462.41    130.58 o
  -3   4   6      134.53      136.61      9.74 o
  -2   4   6     9021.09     8620.96    317.98 o
  -1   4   6        2.35       10.44      3.73 o
   0   4   6     2999.75     2855.76     79.55 o
   1   4   6       37.38       44.29      4.46 o
   2   4   6      662.06      705.95     20.06 o
   3   4   6       18.51       17.28      4.13 o
   4   4   6     1228.90     1220.57     38.65 o
   5   4   6      593.80      565.89     18.09 o
   6   4   6      655.36      635.83     15.33 o
   7   4   6      171.07      182.25      9.12 o
   8   4   6     1043.84     1034.28     22.63 o
   9   4   6      400.24      421.06     26.12 o
  10   4   6        8.01        3.68     12.63 o
  11   4   6      338.70      341.22     25.54 o
  12   4   6     2881.50     2799.84    105.95 o
  13   4   6      243.88      283.43     44.10 o
  14   4   6      265.93      249.01     46.79 o
  15   4   6      237.87      219.96     46.25 o
 -14   5   6      541.42      556.63     60.77 o
 -13   5   6      677.49      662.92     43.23 o
 -12   5   6        7.63        8.91     13.72 o
 -11   5   6      433.57      428.15     26.79 o
 -10   5   6      660.74      672.21     26.53 o
  -9   5   6      165.09      178.49     14.01 o
  -8   5   6      529.17      513.72     19.98 o
  -7   5   6      899.77      860.33     23.82 o
  -6   5   6      493.16      499.24     27.82 o
  -5   5   6      379.98      384.82     22.78 o
  -4   5   6      430.41      422.75     21.41 o
  -3   5   6      245.84      222.07      9.49 o
  -2   5   6      279.17      242.77      9.44 o
  -1   5   6        3.50        1.21      4.79 o
   0   5   6        1.90        6.72      4.54 o
   1   5   6       17.33       21.53      4.70 o
   2   5   6       38.76       49.67      6.25 o
   3   5   6     7087.42     7467.19    234.58 o
   4   5   6     1434.19     1401.47     28.23 o
   5   5   6      591.86      602.64     15.42 o
   6   5   6        0.53       -0.40      5.80 o
   7   5   6      456.06      469.74     15.97 o
   8   5   6      661.90      643.15     22.62 o
   9   5   6     1242.34     1302.91     56.43 o
  10   5   6      542.82      530.72     36.91 o
  11   5   6      651.30      649.67     57.01 o
  12   5   6      208.89      185.54     39.26 o
  13   5   6       12.24       -1.61     28.50 o
  14   5   6        0.63      -11.29     30.12 o
 -12   6   6      190.86      187.70     41.41 o
 -11   6   6      257.37      279.13     25.76 o
 -10   6   6     1036.06     1057.19     53.64 o
  -9   6   6      403.97      393.85     20.15 o
  -8   6   6      711.31      671.68     25.27 o
  -7   6   6      286.88      287.36     16.95 o
  -6   6   6      756.00      708.72     23.51 o
  -5   6   6        0.53       -4.75      8.00 o
  -4   6   6      329.20      330.05     16.78 o
  -3   6   6     1885.22     1847.51     56.36 o
  -2   6   6     5145.02     4863.83    194.12 o
  -1   6   6      571.81      596.19     23.25 o
   0   6   6     1626.93     1523.48     28.73 o
   1   6   6       87.18       85.33     10.17 o
   2   6   6       43.11       33.56      8.69 o
   3   6   6      590.02      549.29     18.88 o
   4   6   6     1748.39     1747.98     27.94 o
   5   6   6     1141.61     1171.24     23.84 o
   6   6   6     1181.32     1216.84     27.87 o
   7   6   6       91.36      104.57     16.28 o
   8   6   6     1471.29     1403.53     41.70 o
   9   6   6        9.32       -3.32     13.23 o
  10   6   6        5.35       -2.30     13.54 o
  11   6   6      216.17      200.07     42.49 o
  12   6   6     1678.32     1648.39     90.35 o
 -10   7   6      332.78      377.95     28.42 o
  -9   7   6       67.45       76.55     18.13 o
  -8   7   6      210.87      241.82     20.47 o
  -7   7   6      887.82      876.70     28.65 o
  -6   7   6      281.66      304.67     21.70 o
  -5   7   6      911.66      944.54     46.91 o
  -4   7   6       15.43       18.96     11.28 o
  -3   7   6      565.78      508.82     25.05 o
  -2   7   6      129.86      109.15     14.86 o
  -1   7   6      659.54      632.91     26.68 o
   0   7   6       55.27       52.18     12.71 o
   1   7   6      794.70      833.33     29.67 o
   2   7   6      332.90      346.09     21.04 o
   3   7   6      222.68      236.70     18.35 o
   4   7   6        2.12       -1.09     10.33 o
   5   7   6        1.39        2.63     10.89 o
   6   7   6       14.23       28.05     14.22 o
   7   7   6      602.32      650.21     41.07 o
   8   7   6      744.65      813.62     46.00 o
   9   7   6      341.53      363.29     40.60 o
  10   7   6      247.17      298.50     31.92 o
  -7   8   6       66.76       38.37     21.08 o
  -6   8   6        9.93       17.09     18.48 o
  -5   8   6      225.20      206.38     29.25 o
  -4   8   6       44.93       54.36     19.76 o
  -3   8   6      567.56      559.39     44.37 o
  -2   8   6      413.76      410.77     44.64 o
  -1   8   6      421.70      469.93     37.07 o
   0   8   6       36.91       35.70     15.73 o
   1   8   6       46.53       59.16     17.08 o
   2   8   6        0.87       -2.78     13.95 o
   3   8   6       83.56       98.36     18.40 o
   4   8   6      390.06      390.34     28.14 o
   5   8   6      607.65      678.40     53.78 o
   6   8   6     1239.51     1360.12     82.28 o
   7   8   6      163.44      142.52     39.26 o
 -17   0   7      860.76      883.08     67.23 o
 -15   0   7      828.39      925.57     64.54 o
 -13   0   7      175.29      164.03     31.73 o
 -11   0   7        6.31       26.02     12.01 o
  -9   0   7     7239.97     7113.77    146.55 o
  -7   0   7     7855.10     8375.34    493.44 o
  -5   0   7     2662.38     3313.38    229.11 o
  -3   0   7    10184.03    10538.96   1080.73 o
  -1   0   7     5340.74     5503.60    861.03 o
   1   0   7     4881.96     4787.38    304.43 o
   3   0   7      375.75      396.74     10.05 o
   5   0   7     1543.98     1344.98     27.25 o
   7   0   7    14796.43    14685.75    389.11 o
   9   0   7     1122.10     1035.82     52.71 o
  11   0   7     2868.81     2582.03     86.05 o
  13   0   7     2262.70     2147.48     88.20 o
  15   0   7      426.23      499.09     57.55 o
  17   0   7       24.41       74.22     40.87 o
 -17   1   7      178.33      154.89     42.49 o
 -16   1   7       18.07        8.07     29.58 o
 -15   1   7        0.37      -11.29     23.66 o
 -14   1   7     1752.94     1918.96     57.54 o
 -13   1   7      134.00      138.14     21.04 o
 -12   1   7     4037.12     4234.66     73.38 o
 -11   1   7       24.92       21.57      8.57 o
 -10   1   7      508.05      513.82     18.36 o
  -9   1   7      135.73      135.16     10.72 o
  -8   1   7       66.33       70.23      8.27 o
  -7   1   7      645.31      682.17     17.92 o
  -6   1   7      995.96      979.32     38.11 o
  -5   1   7      497.02      613.41     26.48 o
  -4   1   7     8434.30     8594.06    485.32 o
  -3   1   7       77.39      101.32      9.55 o
  -2   1   7     8863.98     9581.82    717.73 o
  -1   1   7      178.75      201.56     14.21 o
   0   1   7        5.27       10.64      3.87 o
   1   1   7     4083.32     4364.67    125.21 o
   2   1   7     8316.44     8049.89    224.18 o
   3   1   7      422.18      420.49      6.20 o
   4   1   7      244.50      161.09      5.07 o
   5   1   7       33.81       41.61      3.14 o
   6   1   7       51.79       52.77      3.84 o
   7   1   7      882.56      915.24     16.27 o
   8   1   7      220.01      197.13     11.91 o
   9   1   7      187.33      166.61     19.35 o
  10   1   7     2809.16     2792.85     82.82 o
  11   1   7      231.18      218.65     23.39 o
  12   1   7     2420.93     2471.14     62.92 o
  13   1   7        2.07        5.44     17.86 o
  14   1   7      221.30      193.58     26.81 o
  15   1   7      272.02      268.52     31.56 o
  16   1   7     1757.54     1730.09     65.20 o
  17   1   7      185.54      189.99     33.64 o
 -16   2   7        7.18       -8.60     27.43 o
 -15   2   7      579.53      571.15     59.16 o
 -14   2   7        7.68        5.38     24.74 o
 -13   2   7      286.81      310.32     43.02 o
 -12   2   7     1579.29     1577.16     38.74 o
 -11   2   7      602.61      632.54     18.92 o
 -10   2   7       92.74       88.03     10.61 o
  -9   2   7     3308.07     3347.07    103.24 o
  -8   2   7      700.37      752.65     25.85 o
  -7   2   7     6195.82     6409.34    240.02 o
  -6   2   7     3937.71     4628.70    213.47 o
  -5   2   7     2024.19     2310.20    140.50 o
  -4   2   7      404.87      472.17     21.49 o
  -3   2   7     5089.05     5304.25    254.69 o
  -2   2   7     1108.40     1290.17     43.60 o
  -1   2   7    10236.69    11008.40    446.88 o
   0   2   7      853.84      946.50     21.12 o
   1   2   7     1946.83     1819.06     39.38 o
   2   2   7     1809.96     1914.66     46.33 o
   3   2   7     1355.05     1462.83     38.24 o
   4   2   7       69.42       60.92      3.62 o
   5   2   7     1028.86      865.47     25.95 o
   6   2   7     1643.99     1763.01     29.24 o
   7   2   7     7363.16     7326.67     68.88 o
   8   2   7      764.32      775.39     13.37 o
   9   2   7      230.62      231.46     12.42 o
  10   2   7        7.54        9.12     14.44 o
  11   2   7     2364.23     2286.09     90.89 o
  12   2   7     1053.06      961.15     42.57 o
  13   2   7     2895.11     2796.23     69.98 o
  14   2   7      114.37      123.05     24.68 o
  15   2   7      935.96      945.05     48.99 o
  16   2   7      204.92      201.14     47.33 o
 -16   3   7        0.10        7.53     32.81 o
 -15   3   7      289.65      285.58     46.79 o
 -14   3   7     1268.36     1278.37     79.06 o
 -13   3   7        4.05        5.15     15.76 o
 -12   3   7     3521.76     3499.31     85.77 o
 -11   3   7      300.36      307.39     17.65 o
 -10   3   7      152.73      152.66     13.36 o
  -9   3   7        0.71        1.25      7.64 o
  -8   3   7     2889.69     2840.28     68.70 o
  -7   3   7      458.65      470.56     17.94 o
  -6   3   7     5100.40     5352.87    219.13 o
  -5   3   7      152.96      138.88      6.81 o
  -4   3   7     3954.09     4167.56    137.80 o
  -3   3   7      109.18      155.02      9.01 o
  -2   3   7      498.38      462.76     15.04 o
  -1   3   7      308.79      288.30     10.07 o
   0   3   7     1145.30     1048.98     39.84 o
   1   3   7     6264.67     6578.70    215.21 o
   2   3   7     7737.78     7580.50    195.09 o
   3   3   7        2.71        2.18      2.30 o
   4   3   7     5246.62     5227.39    106.58 o
   5   3   7     1292.62     1260.26     24.56 o
   6   3   7     1133.13     1183.28     23.49 o
   7   3   7      244.55      260.48      7.64 o
   8   3   7      869.81      884.78     28.94 o
   9   3   7      147.26      136.46     10.16 o
  10   3   7     2398.15     2406.50    116.17 o
  11   3   7       53.43       28.71     16.30 o
  12   3   7     1275.36     1179.42     72.07 o
  13   3   7      369.89      306.01     44.10 o
  14   3   7        3.44      -17.21     25.81 o
  15   3   7        0.32        5.38     30.66 o
  16   3   7      287.92      208.13     47.33 o
 -15   4   7      161.79      212.97     47.33 o
 -14   4   7      474.97      467.36     55.39 o
 -13   4   7       29.57       16.63     14.12 o
 -12   4   7       11.98       -6.42     12.31 o
 -11   4   7      210.37      209.67     19.95 o
 -10   4   7       66.16       64.33     11.75 o
  -9   4   7       67.22       74.22     11.57 o
  -8   4   7       96.34      113.38     10.99 o
  -7   4   7     4376.43     4182.41    107.60 o
  -6   4   7      177.79      190.39     12.28 o
  -5   4   7       25.11       43.92      8.00 o
  -4   4   7       35.70       22.58      6.98 o
  -3   4   7     5258.06     5232.32    258.25 o
  -2   4   7       35.41       34.90      6.81 o
  -1   4   7     3458.81     3288.68    129.96 o
   0   4   7       20.78       27.01      3.90 o
   1   4   7     2173.50     2100.47     53.79 o
   2   4   7      681.74      640.92     17.45 o
   3   4   7       84.01       81.70      5.67 o
   4   4   7      279.95      303.86      9.77 o
   5   4   7     3843.03     4000.63    119.36 o
   6   4   7      432.20      460.48     12.82 o
   7   4   7     1810.60     1815.71     33.91 o
   8   4   7      832.44      865.37     23.07 o
   9   4   7      880.86      968.79     28.45 o
  10   4   7        3.79        4.27     13.02 o
  11   4   7        1.37       -2.15     22.59 o
  12   4   7      250.24      158.12     36.57 o
  13   4   7      150.11      188.23     41.95 o
  14   4   7      240.87      188.23     42.49 o
  15   4   7      455.73      491.02     59.70 o
 -14   5   7        7.80        1.08     27.97 o
 -13   5   7      335.79      367.82     33.58 o
 -12   5   7     4066.31     3914.57    104.99 o
 -11   5   7      159.25      137.53     18.83 o
 -10   5   7       48.93       49.07     11.15 o
  -9   5   7      240.09      254.26     16.33 o
  -8   5   7      243.49      240.87     15.45 o
  -7   5   7      725.18      728.70     25.49 o
  -6   5   7      794.24      752.16     25.40 o
  -5   5   7      577.64      549.92     19.34 o
  -4   5   7      397.89      312.66     15.45 o
  -3   5   7      418.76      422.93     17.88 o
  -2   5   7        4.40        7.48      5.23 o
  -1   5   7      430.35      375.01     14.56 o
   0   5   7      211.27      200.25      8.52 o
   1   5   7        6.86       11.26      4.57 o
   2   5   7     8551.32     8759.42    311.91 o
   3   5   7     4302.15     4596.16    134.52 o
   4   5   7     1205.71     1244.24     20.75 o
   5   5   7       39.05       42.11      7.18 o
   6   5   7      511.68      531.78     15.11 o
   7   5   7       60.19       66.09     11.02 o
   8   5   7      131.84      141.15     13.41 o
   9   5   7      327.25      350.03     19.01 o
  10   5   7     1114.51     1048.73     68.30 o
  11   5   7      146.51      162.42     36.03 o
  12   5   7     1112.62     1046.04     74.76 o
  13   5   7      418.35      396.37     54.86 o
  14   5   7       38.65       34.96     34.96 o
 -12   6   7       93.72       83.90     36.03 o
 -11   6   7      784.93      789.29     36.10 o
 -10   6   7      401.50      416.84     24.38 o
  -9   6   7      201.68      226.75     16.83 o
  -8   6   7     1264.49     1252.56     38.78 o
  -7   6   7      855.86      818.24     23.34 o
  -6   6   7      960.76      976.42     36.54 o
  -5   6   7       76.28       91.21     11.76 o
  -4   6   7      291.54      279.18     16.40 o
  -3   6   7     2469.42     2368.03    115.11 o
  -2   6   7      185.93      211.19     16.73 o
  -1   6   7     2062.82     2138.59     90.51 o
   0   6   7       27.19       26.44      8.64 o
   1   6   7     2412.79     2338.13     35.37 o
   2   6   7     1212.17     1184.26     34.21 o
   3   6   7        5.54        2.40      7.64 o
   4   6   7      363.53      340.64     16.42 o
   5   6   7     1471.85     1518.15     26.87 o
   6   6   7      859.42      834.85     27.12 o
   7   6   7     3730.67     3779.29     81.11 o
   8   6   7      273.41      271.94     22.52 o
   9   6   7     1781.71     1888.83     48.72 o
  10   6   7      126.12      119.93     33.34 o
  11   6   7        2.24       -8.60     27.43 o
  12   6   7      340.35      307.09     48.40 o
 -10   7   7      577.65      555.15     33.95 o
  -9   7   7       20.91       30.48     15.91 o
  -8   7   7      287.31      302.21     21.50 o
  -7   7   7       56.41       64.68     14.39 o
  -6   7   7      512.95      577.09     28.88 o
  -5   7   7      340.92      359.41     19.99 o
  -4   7   7     1137.08     1162.72     56.46 o
  -3   7   7      573.78      540.26     25.28 o
  -2   7   7      574.46      562.52     25.77 o
  -1   7   7        2.08        1.73     10.33 o
   0   7   7     1126.67     1074.09     33.14 o
   1   7   7      218.82      200.54     17.80 o
   2   7   7     1832.43     1784.27     41.39 o
   3   7   7      327.80      358.48     21.71 o
   4   7   7      903.24      933.28     30.83 o
   5   7   7      808.27      809.39     29.43 o
   6   7   7       35.12       39.81     15.75 o
   7   7   7       70.24       60.77     21.68 o
   8   7   7       68.77       49.31     21.36 o
   9   7   7      300.58      302.70     32.12 o
  10   7   7      967.98     1092.29     76.37 o
  -7   8   7      186.22      206.99     29.93 o
  -6   8   7      121.06      126.36     25.50 o
  -5   8   7       42.66       28.00     19.45 o
  -4   8   7       68.11       29.77     18.82 o
  -3   8   7       28.12       37.93     20.44 o
  -2   8   7      261.60      266.20     30.78 o
  -1   8   7      250.32      282.55     30.80 o
   0   8   7      347.36      333.45     26.44 o
   1   8   7       27.43       31.57     15.51 o
   2   8   7       61.82       54.03     17.07 o
   3   8   7       43.56       53.35     16.21 o
   4   8   7       93.31      130.94     20.23 o
   5   8   7      560.63      581.38     44.10 o
   6   8   7       43.04       54.32     30.66 o
   7   8   7      677.75      763.15     68.30 o
 -16   0   8     1248.38     1512.86     81.75 o
 -14   0   8     3572.11     3823.29    112.94 o
 -12   0   8      293.08      314.88     24.88 o
 -10   0   8       22.48       22.67     11.83 o
  -8   0   8     5315.99     5440.90    338.28 o
  -6   0   8       52.50       24.47      8.75 o
  -4   0   8     3605.40     3983.68    351.19 o
  -2   0   8     8168.61     8386.16   1036.63 o
   0   0   8     3598.99     3443.25    293.16 o
   2   0   8     3341.76     2291.03    643.39 o
   4   0   8      110.47       70.94      5.05 o
   6   0   8     4613.65     4310.91     65.56 o
   8   0   8     7752.79     7539.88     83.31 o
  10   0   8      683.55      663.66     48.40 o
  12   0   8      150.51      205.98     34.42 o
  14   0   8     4633.87     4782.21    133.91 o
  16   0   8      536.31      635.15     66.69 o
 -17   1   8     1307.98     1322.47     84.97 o
 -16   1   8        8.20       -9.68     27.97 o
 -15   1   8        0.19       -2.15     26.35 o
 -14   1   8      214.48      213.54     26.03 o
 -13   1   8     2860.04     3008.51    110.25 o
 -12   1   8       22.82       25.38      9.89 o
 -11   1   8     2310.17     2377.28     37.52 o
 -10   1   8        0.60       -1.17      7.07 o
  -9   1   8     1843.39     1832.72     47.55 o
  -8   1   8      574.00      600.57     20.80 o
  -7   1   8      123.40      114.98      9.22 o
  -6   1   8       46.05       57.33      7.07 o
  -5   1   8     5286.91     5072.55    224.49 o
  -4   1   8     4108.86     4465.37    233.65 o
  -3   1   8     9079.17     9212.70    559.84 o
  -2   1   8     2437.78     2599.12    213.86 o
  -1   1   8       28.60       25.34      4.20 o
   0   1   8      933.89     1022.54     44.86 o
   1   1   8    13041.34    14161.91    458.43 o
   2   1   8      847.28      890.06     44.26 o
   3   1   8      121.12       68.56      8.63 o
   4   1   8      373.62      442.25      9.50 o
   5   1   8     6281.79     6118.69     82.02 o
   6   1   8      500.47      477.55      6.99 o
   7   1   8      124.29      117.29      5.89 o
   8   1   8      186.94      169.95      8.32 o
   9   1   8     2458.93     2344.96     54.11 o
  10   1   8       60.75       67.63     17.61 o
  11   1   8     1749.91     1630.70     89.28 o
  12   1   8       54.44       34.25     18.24 o
  13   1   8      785.90      736.96     40.99 o
  14   1   8      253.30      235.37     29.47 o
  15   1   8       74.42       77.55     24.96 o
  16   1   8        1.80      -15.54     21.67 o
 -16   2   8     1404.38     1437.57     87.66 o
 -15   2   8       37.05       26.89     30.66 o
 -14   2   8     1514.77     1504.79     81.75 o
 -13   2   8      177.63      147.02     21.43 o
 -12   2   8       18.17       21.22     11.46 o
 -11   2   8        4.48        1.89      9.67 o
 -10   2   8      247.90      236.32     14.55 o
  -9   2   8      291.91      267.94     14.76 o
  -8   2   8     4919.78     4904.01    184.44 o
  -7   2   8      122.12      110.87      9.65 o
  -6   2   8     3117.16     3183.63    159.21 o
  -5   2   8      663.67      675.92     38.27 o
  -4   2   8      582.95      605.71     23.05 o
  -3   2   8      834.84      950.41     53.33 o
  -2   2   8     1350.87     1436.71     54.80 o
  -1   2   8      125.30      132.95      7.92 o
   0   2   8    15465.52    16146.55    628.55 o
   1   2   8      208.07      244.42      7.95 o
   2   2   8     3685.28     3598.91    128.90 o
   3   2   8       95.99       90.38      4.72 o
   4   2   8       12.11       11.95      3.22 o
   5   2   8       90.37      103.85      5.55 o
   6   2   8     3247.97     3193.22     39.75 o
   7   2   8     2558.57     2509.45     24.34 o
   8   2   8     6324.87     6243.65     89.47 o
   9   2   8       86.86       89.07     25.01 o
  10   2   8     1606.08     1577.60     48.02 o
  11   2   8       42.60       32.55     17.61 o
  12   2   8      129.23      131.26     21.86 o
  13   2   8       23.85       19.09     18.63 o
  14   2   8     2881.06     2852.87     74.56 o
  15   2   8       16.25       21.22     22.57 o
  16   2   8      393.98      347.43     53.24 o
 -16   3   8       58.59       51.63     36.03 o
 -15   3   8      125.05       85.51     36.03 o
 -14   3   8       15.92       40.34     29.58 o
 -13   3   8      676.25      690.53     30.64 o
 -12   3   8       38.83       41.01     13.17 o
 -11   3   8     2437.69     2411.84     41.63 o
 -10   3   8       23.52       25.20      9.48 o
  -9   3   8     2479.98     2461.69     39.82 o
  -8   3   8      508.53      489.59     20.26 o
  -7   3   8      985.95      962.62     24.67 o
  -6   3   8     2585.29     3005.35    114.51 o
  -5   3   8     3850.36     4076.98    174.65 o
  -4   3   8       25.10       39.95      4.38 o
  -3   3   8     2357.58     2231.89     65.66 o
  -2   3   8     3993.82     4086.11    135.43 o
  -1   3   8       43.16       62.55      5.46 o
   0   3   8       18.01       18.16      4.35 o
   1   3   8      463.47      425.66     14.61 o
   2   3   8      179.57      165.93      6.61 o
   3   3   8     6688.38     6559.75    189.67 o
   4   3   8      279.30      287.47      7.48 o
   5   3   8     1902.74     1848.87     45.47 o
   6   3   8      113.95      108.81      6.39 o
   7   3   8      147.98      152.82     10.11 o
   8   3   8       16.17       17.23      5.79 o
   9   3   8     1137.00     1141.01     35.19 o
  10   3   8      159.65      121.82     19.60 o
  11   3   8     2267.55     2294.24     59.11 o
  12   3   8      124.42      141.18     22.99 o
  13   3   8     1601.14     1595.14     84.44 o
  14   3   8        2.33       -0.54     27.43 o
  15   3   8        7.69        9.14     33.34 o
 -15   4   8        9.00       -2.15     29.58 o
 -14   4   8      241.37      279.12     48.94 o
 -13   4   8        1.33       -6.05     13.20 o
 -12   4   8       25.64       19.19     13.79 o
 -11   4   8        1.04        0.07     11.68 o
 -10   4   8      661.69      613.01     23.93 o
  -9   4   8     1111.41     1045.24     28.91 o
  -8   4   8      540.04      479.06     18.48 o
  -7   4   8      794.14      790.67     24.69 o
  -6   4   8     1713.93     1630.48     80.12 o
  -5   4   8      366.38      333.46     16.72 o
  -4   4   8      120.05      120.31     10.03 o
  -3   4   8      145.95      155.78     10.61 o
  -2   4   8     1163.14     1093.44     44.12 o
  -1   4   8     1042.54     1037.25     43.23 o
   0   4   8     6007.50     5916.53    187.80 o
   1   4   8     1119.72     1155.01     31.16 o
   2   4   8     2815.13     2686.45     72.81 o
   3   4   8      604.54      643.37     23.09 o
   4   4   8        5.61        8.11      4.88 o
   5   4   8       14.75       17.52      5.02 o
   6   4   8     2868.10     2852.63     58.34 o
   7   4   8       69.96       82.61      8.72 o
   8   4   8     1143.79     1214.90     42.38 o
   9   4   8        1.47        7.30      9.96 o
  10   4   8      588.18      546.64     29.52 o
  11   4   8       15.14       -6.45     23.13 o
  12   4   8      120.66      117.24     36.57 o
  13   4   8       18.50       -7.53     26.89 o
  14   4   8      427.33      421.64     54.86 o
  15   4   8       22.67       52.17     37.65 o
 -14   5   8        5.26      -18.29     28.50 o
 -13   5   8      855.60      893.01     38.76 o
 -12   5   8      239.39      243.46     23.68 o
 -11   5   8      229.76      239.59     22.50 o
 -10   5   8      577.00      570.53     24.97 o
  -9   5   8      583.28      584.65     22.30 o
  -8   5   8       20.43       18.49      9.37 o
  -7   5   8      381.39      352.37     17.53 o
  -6   5   8      533.58      500.03     22.74 o
  -5   5   8     6569.31     6319.58    252.69 o
  -4   5   8      761.24      772.08     26.49 o
  -3   5   8     4450.40     4294.75    189.29 o
  -2   5   8      425.53      419.82     13.80 o
  -1   5   8       45.67       42.86      5.87 o
   0   5   8       90.33       99.51      6.50 o
   1   5   8       27.13       22.21      5.06 o
   2   5   8      190.17      203.23      9.58 o
   3   5   8     1694.22     1838.42     63.59 o
   4   5   8     1798.33     1823.74     57.32 o
   5   5   8     3793.08     3878.86     48.18 o
   6   5   8       10.52        9.08      6.63 o
   7   5   8      445.09      436.08     19.42 o
   8   5   8       99.66       97.64     12.62 o
   9   5   8      348.49      354.24     19.03 o
  10   5   8      535.20      570.15     32.61 o
  11   5   8      310.21      318.38     44.64 o
  12   5   8      199.18      247.39     43.56 o
  13   5   8      213.26      222.12     44.10 o
 -12   6   8       51.14       31.19     32.81 o
 -11   6   8      134.16      136.07     37.11 o
 -10   6   8      679.00      686.86     29.74 o
  -9   6   8      131.20      149.97     15.61 o
  -8   6   8      775.00      813.81     26.68 o
  -7   6   8     1346.00     1385.22     55.81 o
  -6   6   8     1053.45     1049.93     57.10 o
  -5   6   8      179.51      168.95     12.73 o
  -4   6   8        6.53        7.59      7.77 o
  -3   6   8        7.35       16.04      8.67 o
  -2   6   8      716.24      743.35     36.92 o
  -1   6   8       20.61       20.99      7.61 o
   0   6   8     3908.67     3956.18    156.99 o
   1   6   8      634.86      591.55     19.68 o
   2   6   8      438.07      437.06     17.83 o
   3   6   8      130.77      128.98     11.84 o
   4   6   8        3.51       -4.45      7.82 o
   5   6   8     1308.37     1296.73     28.52 o
   6   6   8     1005.95     1016.89     29.89 o
   7   6   8       19.35       14.40     12.99 o
   8   6   8     1554.82     1557.71     44.08 o
   9   6   8       71.78       69.06     16.78 o
  10   6   8      214.20      196.30     40.34 o
  11   6   8       58.65       84.97     33.34 o
  12   6   8      450.16      449.61     57.55 o
 -10   7   8      154.86      132.27     22.34 o
  -9   7   8      293.45      306.26     26.76 o
  -8   7   8      191.64      185.94     19.53 o
  -7   7   8       18.09       17.21     12.92 o
  -6   7   8        8.78        7.65     10.50 o
  -5   7   8     1311.18     1293.35     46.94 o
  -4   7   8      350.62      347.93     22.69 o
  -3   7   8     2052.59     1976.31     67.53 o
  -2   7   8      148.23      172.84     17.53 o
  -1   7   8     1198.74     1243.33     35.63 o
   0   7   8        4.72        2.31     10.67 o
   1   7   8       58.10       62.69     12.89 o
   2   7   8      175.23      170.28     16.98 o
   3   7   8     1860.77     1875.69     42.10 o
   4   7   8      116.11      123.53     15.87 o
   5   7   8      407.32      454.07     28.28 o
   6   7   8      125.32      138.32     24.85 o
   7   7   8       10.39       14.85     20.97 o
   8   7   8        9.03      -13.35     17.68 o
   9   7   8      418.40      425.48     36.48 o
  10   7   8      548.88      601.81     62.39 o
  -6   8   8      705.09      706.37     73.68 o
  -5   8   8       71.07       51.34     20.98 o
  -4   8   8       13.49       13.99     16.89 o
  -3   8   8       45.53       70.59     21.46 o
  -2   8   8      183.85      199.25     27.75 o
  -1   8   8      117.08      112.52     24.09 o
   0   8   8      207.13      255.22     29.25 o
   1   8   8       89.75       82.85     18.49 o
   2   8   8      398.05      433.60     29.90 o
   3   8   8       57.39       29.57     15.39 o
   4   8   8       17.28       22.96     19.18 o
   5   8   8      515.08      507.49     61.31 o
   6   8   8       32.95       46.25     30.12 o
 -17   0   9      245.70      273.75     47.33 o
 -15   0   9     1482.00     1432.73     76.91 o
 -13   0   9      436.70      454.45     45.71 o
 -11   0   9      306.31      329.27     31.46 o
  -9   0   9     1936.63     1866.11     44.83 o
  -7   0   9      594.96      575.29     53.51 o
  -5   0   9    12904.16    13496.32   1022.38 o
  -3   0   9       61.87       66.43     18.29 o
  -1   0   9     9405.43     7813.30     95.73 o
   1   0   9      811.47      626.89     45.08 o
   3   0   9      366.11      378.80     17.03 o
   5   0   9     1390.73     1431.77     39.28 o
   7   0   9     2641.97     2391.31     43.81 o
   9   0   9     6514.05     5998.73    121.01 o
  11   0   9      797.46      661.51     51.09 o
  13   0   9     1063.83     1021.84     67.76 o
  15   0   9     3302.50     3315.06    118.86 o
 -16   1   9        8.06        0.54     26.89 o
 -15   1   9        0.40        1.08     25.81 o
 -14   1   9      183.40      193.48     24.89 o
 -13   1   9       26.66       31.42     12.71 o
 -12   1   9     1499.29     1568.67     45.41 o
 -11   1   9       33.91       34.62      9.50 o
 -10   1   9     4828.62     4901.21    130.33 o
  -9   1   9       12.63       14.51      7.88 o
  -8   1   9     3383.63     3550.22    107.75 o
  -7   1   9      231.49      267.44     13.21 o
  -6   1   9     6817.29     7147.21    322.15 o
  -5   1   9      570.23      642.34     32.99 o
  -4   1   9    12900.01    13400.08    792.33 o
  -3   1   9      992.42     1089.79     64.58 o
  -2   1   9    16194.80    16531.19   1309.40 o
  -1   1   9     1212.19     1369.53     83.33 o
   0   1   9     4164.40     4451.67    211.78 o
   1   1   9     2067.19     2441.86     89.73 o
   2   1   9      322.27      417.60     55.42 o
   3   1   9       59.54       44.84      4.37 o
   4   1   9    14307.18    14438.47    299.26 o
   5   1   9     2612.44     2734.80     39.66 o
   6   1   9     3014.56     2941.35     24.79 o
   7   1   9     1186.10     1211.13     15.40 o
   8   1   9      241.38      246.19     14.05 o
   9   1   9      225.96      201.84     22.22 o
  10   1   9     2677.10     2741.65     62.31 o
  11   1   9      166.61      190.79     23.92 o
  12   1   9       25.54       18.15     18.21 o
  13   1   9       70.22       39.53     20.54 o
  14   1   9      664.54      650.20     42.89 o
  15   1   9      902.76      870.90     49.22 o
  16   1   9       56.95       45.63     26.87 o
 -16   2   9        8.98       -1.08     32.27 o
 -15   2   9     1837.60     1826.40     93.58 o
 -14   2   9     1574.00     1558.04     82.28 o
 -13   2   9      750.09      766.34     31.05 o
 -12   2   9       91.39      101.68     18.87 o
 -11   2   9        1.11       -1.49      9.77 o
 -10   2   9     1955.71     1972.22     69.01 o
  -9   2   9      852.91      804.62     30.35 o
  -8   2   9       25.02       28.17      7.59 o
  -7   2   9     7462.90     7596.96    295.60 o
  -6   2   9     1929.47     2272.68    118.15 o
  -5   2   9     2765.11     2756.39    150.75 o
  -4   2   9        1.60        5.34      5.00 o
  -3   2   9     1176.96     1303.43     72.73 o
  -2   2   9      377.93      394.56     17.19 o
  -1   2   9     5332.94     5503.76    239.99 o
   0   2   9        0.69        4.27      4.33 o
   1   2   9     5881.87     5823.93    228.05 o
   2   2   9     1917.81     2260.02     49.31 o
   3   2   9     8205.72     8785.13    216.79 o
   4   2   9       47.75       47.38      4.69 o
   5   2   9       95.11       90.64      6.32 o
   6   2   9      119.90      126.99      5.25 o
   7   2   9     1866.14     1775.82     20.85 o
   8   2   9     1202.06     1219.92     29.32 o
   9   2   9     4929.75     4977.97    105.95 o
  10   2   9      879.28      838.88     38.36 o
  11   2   9     2574.04     2467.70     97.88 o
  12   2   9       65.00       27.77     19.00 o
  13   2   9       53.03       66.14     21.86 o
  14   2   9      285.94      276.10     30.53 o
  15   2   9     1231.62     1227.94     55.51 o
  16   2   9       33.81       22.05     34.42 o
 -15   3   9       19.40       26.89     31.73 o
 -14   3   9      524.34      470.05     53.78 o
 -13   3   9        4.17        9.89     12.48 o
 -12   3   9       29.17       35.88     13.00 o
 -11   3   9       58.52       61.10     11.81 o
 -10   3   9     3963.77     3850.15     75.22 o
  -9   3   9       24.38       17.77      9.06 o
  -8   3   9     2507.60     2412.42     67.53 o
  -7   3   9       29.28       27.76      8.66 o
  -6   3   9       30.29       21.58      9.15 o
  -5   3   9      760.59      961.35     64.14 o
  -4   3   9     1234.09     1220.40     46.45 o
  -3   3   9      111.95      118.56      6.69 o
  -2   3   9      994.84      956.89     35.53 o
  -1   3   9       44.69       37.59      5.09 o
   0   3   9       75.02       56.23      5.51 o
   1   3   9     4243.70     4575.98    145.39 o
   2   3   9      871.89      847.37     24.63 o
   3   3   9       12.04       13.66      3.21 o
   4   3   9    10444.76    10233.86    231.54 o
   5   3   9      962.42     1071.31     18.71 o
   6   3   9     2031.59     2067.78     44.82 o
   7   3   9      142.74      142.73     14.75 o
   8   3   9        5.33        7.49      8.14 o
   9   3   9      247.29      195.81     35.76 o
  10   3   9     1448.60     1371.73     63.73 o
  11   3   9      266.09      257.12     26.80 o
  12   3   9     2533.57     2487.25    158.12 o
  13   3   9      188.45      194.69     41.41 o
  14   3   9     1041.32     1030.98     74.76 o
  15   3   9       57.85       32.81     36.57 o
 -15   4   9     1614.47     1629.56     96.27 o
 -14   4   9        3.19      -12.91     27.43 o
 -13   4   9      853.57      866.60     36.80 o
 -12   4   9       46.64       65.12     16.13 o
 -11   4   9        6.96       14.87     10.52 o
 -10   4   9      318.59      314.18     18.93 o
  -9   4   9      400.13      381.08     19.76 o
  -8   4   9     1731.45     1670.11     48.89 o
  -7   4   9      370.02      342.43     16.26 o
  -6   4   9      166.13      153.72     15.91 o
  -5   4   9     1514.78     1364.39     45.12 o
  -4   4   9        0.60        2.19      6.47 o
  -3   4   9       11.51       11.20      6.63 o
  -2   4   9      322.63      330.38     17.37 o
  -1   4   9     4168.84     3941.86    132.84 o
   0   4   9      846.69      862.09     33.72 o
   1   4   9     1979.20     1891.32     56.87 o
   2   4   9     2463.23     2299.36     65.61 o
   3   4   9     2294.96     2313.10     74.52 o
   4   4   9       62.56       66.34      6.08 o
   5   4   9      828.56      902.11     28.55 o
   6   4   9       14.20       19.55      5.63 o
   7   4   9       30.60       39.18      8.30 o
   8   4   9      145.66      116.85     10.63 o
   9   4   9     5358.86     5168.69     80.40 o
  10   4   9      299.88      250.62     38.18 o
  11   4   9     1116.50     1017.54     67.23 o
  12   4   9       37.16       67.23     31.73 o
  13   4   9       44.87       20.97     29.58 o
  14   4   9       39.56       25.81     31.73 o
 -13   5   9       33.52        6.99     27.97 o
 -12   5   9      360.01      357.26     27.32 o
 -11   5   9     1402.85     1357.72     44.34 o
 -10   5   9     2203.70     2148.27     44.79 o
  -9   5   9      146.76      141.01     15.34 o
  -8   5   9        5.56        3.06      8.67 o
  -7   5   9       39.46       48.29     10.24 o
  -6   5   9      106.09      107.91     11.68 o
  -5   5   9       26.79       20.71      8.63 o
  -4   5   9     3265.31     3053.58    142.83 o
  -3   5   9       97.23       96.58     10.64 o
  -2   5   9     1471.15     1443.15     60.24 o
  -1   5   9       56.93       65.83      7.38 o
   0   5   9        2.50        6.38      4.87 o
   1   5   9      218.36      219.35     10.56 o
   2   5   9      365.52      386.60     12.07 o
   3   5   9      884.05      903.65     28.61 o
   4   5   9     5341.27     5577.68    195.91 o
   5   5   9        7.10        6.34      6.90 o
   6   5   9     1764.26     1859.16     30.27 o
   7   5   9       47.25       46.37     10.86 o
   8   5   9      162.18      146.18     14.06 o
   9   5   9       74.04       64.28     14.23 o
  10   5   9      410.54      379.16     47.87 o
  11   5   9      749.04      785.20     65.61 o
  12   5   9      352.28      349.04     48.94 o
  13   5   9      221.48      274.28     47.87 o
 -12   6   9      391.61      436.16     55.39 o
 -11   6   9        2.67       17.75     27.97 o
 -10   6   9      159.56      171.56     37.65 o
  -9   6   9       96.91       98.19     13.81 o
  -8   6   9       37.37       28.23     11.29 o
  -7   6   9      441.40      445.25     20.69 o
  -6   6   9     1004.91     1030.66     39.17 o
  -5   6   9     1011.57     1003.18     34.20 o
  -4   6   9     1232.20     1216.55     50.99 o
  -3   6   9       95.38       83.76     10.34 o
  -2   6   9       53.25       54.71      9.25 o
  -1   6   9     1699.68     1736.70     84.50 o
   0   6   9     1816.79     1819.19     88.40 o
   1   6   9      491.27      481.73     18.40 o
   2   6   9       22.99       18.40      7.78 o
   3   6   9      156.92      152.09     12.37 o
   4   6   9       22.37        9.66      8.24 o
   5   6   9      430.66      409.33     18.85 o
   6   6   9       82.67       74.11     15.93 o
   7   6   9      171.12      194.22     20.26 o
   8   6   9      138.12      147.49     19.22 o
   9   6   9     1805.10     2109.65     51.73 o
  10   6   9      364.36      372.70     50.02 o
  11   6   9      186.77      173.71     39.80 o
  -9   7   9      449.37      426.65     26.50 o
  -8   7   9      535.33      505.19     33.61 o
  -7   7   9        1.55       -0.70     12.31 o
  -6   7   9        2.86       -3.17     11.96 o
  -5   7   9      660.58      597.02     24.19 o
  -4   7   9     1010.40      979.12     36.87 o
  -3   7   9      568.43      558.81     26.74 o
  -2   7   9      459.82      469.47     24.72 o
  -1   7   9      892.76      827.66     30.21 o
   0   7   9      352.75      337.96     21.77 o
   1   7   9      727.57      669.34     28.02 o
   2   7   9      300.78      302.99     20.59 o
   3   7   9      237.31      227.89     18.88 o
   4   7   9     1302.82     1231.90     41.84 o
   5   7   9      503.58      481.42     29.43 o
   6   7   9      569.80      605.81     40.50 o
   7   7   9      183.48      196.59     43.83 o
   8   7   9       31.38       55.39     30.12 o
   9   7   9       17.30       28.50     28.50 o
  -6   8   9      254.80      221.87     34.69 o
  -5   8   9      822.24      790.73     54.05 o
  -4   8   9       69.18       70.24     21.84 o
  -3   8   9       64.26       75.58     22.86 o
  -2   8   9       22.99       39.26     19.60 o
  -1   8   9      257.29      212.41     34.69 o
   0   8   9       20.54       15.26     17.30 o
   1   8   9     1518.61     1603.78     61.78 o
   2   8   9      392.84      371.75     28.34 o
   3   8   9       53.45       58.85     17.50 o
   4   8   9       30.60        9.83     18.44 o
   5   8   9      131.00      126.92     36.57 o
   6   8   9       71.97       41.95     32.27 o
 -16   0  10     1453.92     1629.03     85.51 o
 -14   0  10     2559.18     2665.39     97.34 o
 -12   0  10     1141.36     1174.51     41.80 o
 -10   0  10      512.65      454.88     26.26 o
  -8   0  10     4105.80     4120.36    291.22 o
  -6   0  10    14534.42    14780.01   1373.57 o
  -4   0  10      444.86      568.81     42.49 o
  -2   0  10      249.59      286.66     33.34 o
   0   0  10      212.22      172.31     12.75 o
   2   0  10       39.81      160.67     16.07 o
   4   0  10       83.37       43.79      7.30 o
   6   0  10      187.48      171.46      8.95 o
   8   0  10     3665.89     3496.84     91.43 o
  10   0  10       80.90       82.28     25.28 o
  12   0  10      221.99      187.70     35.50 o
  14   0  10      882.17      856.73     67.23 o
  16   0  10     1687.73     1607.51     94.12 o
 -16   1  10      106.26       45.71     31.19 o
 -15   1  10       48.01       22.59     29.04 o
 -14   1  10        4.44       -4.89     15.58 o
 -13   1  10      105.90      102.73     15.80 o
 -12   1  10       34.86       35.85     10.63 o
 -11   1  10     2227.64     2258.75     42.85 o
 -10   1  10        0.72        3.84      8.04 o
  -9   1  10     3145.54     3074.74     80.73 o
  -8   1  10       99.88      105.17     10.48 o
  -7   1  10     4743.78     4980.91    183.66 o
  -6   1  10       50.58       53.33      7.73 o
  -5   1  10     1566.08     1567.48     90.05 o
  -4   1  10      320.48      344.42     34.23 o
  -3   1  10     3046.65     2928.70    203.46 o
  -2   1  10     1924.05     2131.91    189.64 o
  -1   1  10    19703.43    20623.67   1051.25 o
   0   1  10     2485.53     2796.17    141.57 o
   1   1  10        4.03        7.32      3.23 o
   2   1  10      164.69      151.38      8.08 o
   3   1  10       28.26       15.09      3.27 o
   4   1  10     1603.03     1747.28     32.28 o
   5   1  10     8638.22     8857.48    134.85 o
   6   1  10      176.87      196.26      6.99 o
   7   1  10     3632.60     3503.11     39.71 o
   8   1  10     1367.70     1341.02     42.34 o
   9   1  10       77.09       70.72     17.87 o
  10   1  10      373.38      317.46     43.56 o
  11   1  10     1538.86     1458.00     50.36 o
  12   1  10      223.36      213.83     26.81 o
  13   1  10     1847.13     1899.69     60.99 o
  14   1  10       97.81       92.80     24.15 o
  15   1  10      555.09      558.71     41.92 o
  16   1  10      353.16      349.76     38.97 o
 -16   2  10      377.41      399.59     54.86 o
 -15   2  10       97.23      118.32     37.65 o
 -14   2  10     2223.38     2264.18     97.88 o
 -13   2  10       24.67       20.09     16.08 o
 -12   2  10     2222.60     2176.85     52.15 o
 -11   2  10     1519.21     1548.24     59.73 o
 -10   2  10      359.81      360.41     19.04 o
  -9   2  10      189.08      209.92     14.04 o
  -8   2  10     1519.05     1552.46     70.72 o
  -7   2  10       35.73       31.14      7.92 o
  -6   2  10     6751.54     6697.40    374.55 o
  -5   2  10       57.69       64.65      8.00 o
  -4   2  10     2959.66     3026.43    205.24 o
  -3   2  10      164.73      194.09     15.33 o
  -2   2  10       50.88       67.12      5.92 o
  -1   2  10      552.59      671.42     36.12 o
   0   2  10     2114.34     2040.77     77.04 o
   1   2  10       46.23       48.41      5.73 o
   2   2  10     5229.71     5111.45    123.04 o
   3   2  10      288.87      351.48     11.26 o
   4   2  10     6008.28     6267.15    163.22 o
   5   2  10      967.19      894.05     22.88 o
   6   2  10       29.04       27.95      3.76 o
   7   2  10     1879.20     1957.00     23.17 o
   8   2  10      700.84      692.84     23.72 o
   9   2  10     1258.84     1271.38     58.62 o
  10   2  10     3663.74     3667.86     98.96 o
  11   2  10      575.30      506.62     47.33 o
  12   2  10     1595.53     1575.57     92.77 o
  13   2  10       25.89       18.00     19.96 o
  14   2  10       64.55       53.62     23.37 o
  15   2  10        2.64       -7.23     21.75 o
 -15   3  10      747.52      778.21     69.92 o
 -14   3  10       83.75       59.70     32.27 o
 -13   3  10      902.27      865.21     35.14 o
 -12   3  10       82.77       91.02     16.18 o
 -11   3  10      579.75      559.88     23.17 o
 -10   3  10      184.58      195.96     15.40 o
  -9   3  10     1856.77     1746.50     48.75 o
  -8   3  10        1.06        7.73      9.56 o
  -7   3  10     1970.86     1835.95     51.94 o
  -6   3  10      464.25      479.26     23.97 o
  -5   3  10       24.03       38.91      6.27 o
  -4   3  10       22.77       19.72      5.21 o
  -3   3  10     1998.01     1966.98     70.12 o
  -2   3  10      810.30      861.72     31.83 o
  -1   3  10     1953.16     1899.65     48.99 o
   0   3  10       29.95       38.07      5.39 o
   1   3  10     2797.66     2769.52     72.59 o
   2   3  10      118.70       95.34      5.98 o
   3   3  10     2332.28     2350.62     62.32 o
   4   3  10     1071.60     1153.71     26.93 o
   5   3  10     6806.91     6930.46    134.52 o
   6   3  10       17.67       23.18      5.53 o
   7   3  10     3774.30     3796.65    111.10 o
   8   3  10      231.08      233.56     14.46 o
   9   3  10      216.83      205.18     22.57 o
  10   3  10        9.27       23.81     16.30 o
  11   3  10     1677.79     1597.66    159.73 o
  12   3  10      135.59      131.54     24.20 o
  13   3  10     1392.98     1282.14     78.52 o
  14   3  10       96.11       43.02     33.88 o
  15   3  10      899.34      899.76     77.44 o
 -14   4  10       97.27       98.42     38.18 o
 -13   4  10      227.57      249.91     23.88 o
 -12   4  10     2679.38     2579.84     69.98 o
 -11   4  10      567.72      580.60     25.23 o
 -10   4  10      231.90      230.25     17.30 o
  -9   4  10      559.72      526.29     22.87 o
  -8   4  10       90.66       75.33     11.96 o
  -7   4  10      636.40      625.29     26.16 o
  -6   4  10     3926.04     3720.41    100.55 o
  -5   4  10      588.10      586.89     31.31 o
  -4   4  10      604.20      556.07     18.44 o
  -3   4  10       32.78       27.41      7.67 o
  -2   4  10      198.74      175.33     11.16 o
  -1   4  10      138.17      143.02      9.38 o
   0   4  10     3921.50     3804.75    151.89 o
   1   4  10     2876.72     2907.54    110.16 o
   2   4  10     5328.92     5346.32    182.21 o
   3   4  10       28.03       38.68      5.27 o
   4   4  10      732.13      723.55     23.87 o
   5   4  10      322.36      337.18     10.55 o
   6   4  10      309.24      337.44     12.82 o
   7   4  10      567.24      634.30     20.50 o
   8   4  10     1999.28     1962.64     40.28 o
   9   4  10      154.92      133.38     32.81 o
  10   4  10     2796.45     2585.25     97.34 o
  11   4  10        3.66        8.60     25.28 o
  12   4  10      528.83      468.43     53.78 o
  13   4  10        3.77        5.92     27.97 o
  14   4  10       32.83       26.89     32.81 o
 -13   5  10      128.87      140.37     41.41 o
 -12   5  10      575.87      550.81     32.80 o
 -11   5  10     1229.35     1210.57     42.57 o
 -10   5  10      385.11      403.06     28.64 o
  -9   5  10      512.72      537.91     38.50 o
  -8   5  10      100.77       99.95     12.69 o
  -7   5  10        5.36        0.88      8.49 o
  -6   5  10       11.81        8.53      8.32 o
  -5   5  10      792.70      775.37     25.55 o
  -4   5  10      161.32      161.42     12.58 o
  -3   5  10     2101.74     2027.47     79.05 o
  -2   5  10      476.66      475.29     18.03 o
  -1   5  10     3116.01     3069.74    119.58 o
   0   5  10     1244.52     1314.76     61.41 o
   1   5  10      992.31     1024.16     40.30 o
   2   5  10      869.70      832.45     26.32 o
   3   5  10     2645.84     2729.29     97.68 o
   4   5  10      122.09      121.27     10.47 o
   5   5  10      803.01      833.91     25.11 o
   6   5  10        3.47        3.39      8.95 o
   7   5  10      957.62      958.81     26.86 o
   8   5  10       23.77       20.99     10.58 o
   9   5  10       10.84       -4.15     11.63 o
  10   5  10       46.21       40.34     27.97 o
  11   5  10      356.48      339.36     47.33 o
  12   5  10      378.56      286.65     49.48 o
  13   5  10      356.27      360.33     53.24 o
 -11   6  10      111.14       84.97     36.57 o
 -10   6  10       59.03       94.65     35.50 o
  -9   6  10        6.62       13.11     10.70 o
  -8   6  10      189.40      196.13     16.81 o
  -7   6  10      261.22      274.08     17.94 o
  -6   6  10     2526.94     2474.40     97.12 o
  -5   6  10      198.16      197.69     15.24 o
  -4   6  10      499.25      510.70     21.28 o
  -3   6  10      753.74      719.14     35.36 o
  -2   6  10       13.03       11.64      7.83 o
  -1   6  10        8.12       10.06      7.98 o
   0   6  10      949.35      943.55     48.05 o
   1   6  10      358.12      348.66     16.18 o
   2   6  10     1346.66     1381.98     40.05 o
   3   6  10      815.87      796.07     22.96 o
   4   6  10      458.18      485.23     22.40 o
   5   6  10        0.50        6.31     11.46 o
   6   6  10      384.02      366.37     24.73 o
   7   6  10       13.76       12.27     13.99 o
   8   6  10     1940.27     2116.66     51.22 o
   9   6  10      559.68      675.43     41.23 o
  10   6  10      156.26      106.49     35.50 o
  11   6  10       62.44       73.68     36.57 o
  -9   7  10      376.62      389.47     29.98 o
  -8   7  10      135.36      146.55     21.53 o
  -7   7  10      720.72      745.28     40.99 o
  -6   7  10      575.19      572.47     34.39 o
  -5   7  10      636.97      600.25     24.65 o
  -4   7  10      227.92      232.04     17.38 o
  -3   7  10     1096.29     1093.72     35.30 o
  -2   7  10     1443.92     1283.35     40.91 o
  -1   7  10     1360.28     1270.42     36.87 o
   0   7  10      207.01      209.00     18.45 o
   1   7  10      394.62      380.97     22.79 o
   2   7  10        0.03       -0.03     10.98 o
   3   7  10      129.83      140.61     16.26 o
   4   7  10      333.47      323.27     21.44 o
   5   7  10      894.19      850.08     36.37 o
   6   7  10      390.99      353.17     33.23 o
   7   7  10     1000.87     1093.91     72.07 o
   8   7  10     1069.21     1215.99     75.83 o
  -5   8  10      484.02      562.66     58.35 o
  -4   8  10      672.65      718.29     46.56 o
  -3   8  10      104.19      103.47     25.09 o
  -2   8  10      106.45      112.86     30.12 o
  -1   8  10        0.97        3.17     17.27 o
   0   8  10      422.11      353.29     34.20 o
   1   8  10       29.45       18.73     18.24 o
   2   8  10     1476.41     1566.99    102.72 o
   3   8  10      191.47      212.92     23.90 o
   4   8  10      356.57      416.59     36.88 o
   5   8  10       10.36       54.86     32.81 o
 -15   0  11      228.15      224.80     40.87 o
 -13   0  11     1065.97     1095.52     43.10 o
 -11   0  11     2661.25     2772.13     85.78 o
  -9   0  11      397.22      325.41     23.27 o
  -7   0  11    15442.58    15993.89   1532.49 o
  -5   0  11     3092.92     2827.20    217.28 o
  -3   0  11     5299.68     5230.25    586.48 o
  -1   0  11     1858.63     1879.40    284.23 o
   1   0  11    15894.00    17305.80   1176.30 o
   3   0  11     4204.33     4070.80    319.67 o
   5   0  11      858.96      739.83     17.83 o
   7   0  11    12531.67    11926.21     82.47 o
   9   0  11      665.67      630.85     47.87 o
  11   0  11     2446.51     2390.03     89.28 o
  13   0  11       58.79       62.92     33.34 o
  15   0  11      951.45      963.22     75.83 o
 -16   1  11      919.05      877.17     68.30 o
 -15   1  11       92.02       67.23     33.34 o
 -14   1  11      178.07      155.43     36.57 o
 -13   1  11      312.52      294.19     21.64 o
 -12   1  11        4.40        5.47      9.23 o
 -11   1  11       79.18       81.15     11.74 o
 -10   1  11      255.23      304.84     17.19 o
  -9   1  11      191.97      224.93     14.83 o
  -8   1  11     5737.66     5953.31    232.65 o
  -7   1  11     1416.27     1495.06     83.53 o
  -6   1  11        7.20       11.91      6.62 o
  -5   1  11      574.11      558.41     29.73 o
  -4   1  11       25.42       17.16      6.20 o
  -3   1  11      311.24      359.30     27.32 o
  -2   1  11     5936.69     5731.85    426.40 o
  -1   1  11       95.87      100.13      6.63 o
   0   1  11     4614.92     4834.81    261.54 o
   1   1  11        0.08        3.28      3.32 o
   2   1  11     2185.57     2480.59     73.14 o
   3   1  11       74.42       90.22      5.37 o
   4   1  11        7.05        8.08      3.69 o
   5   1  11     1153.58     1172.75     23.27 o
   6   1  11     5494.64     5399.37     69.55 o
   7   1  11     2501.28     2288.24     51.75 o
   8   1  11      423.69      475.40     29.63 o
   9   1  11       24.59       27.38     15.02 o
  10   1  11      202.72      166.44     22.05 o
  11   1  11        0.44      -11.95     15.70 o
  12   1  11     1045.38     1059.64     46.96 o
  13   1  11       24.07       27.25     20.87 o
  14   1  11     1221.59     1256.36     55.51 o
  15   1  11      133.53      117.85     28.90 o
  16   1  11      916.25     1045.30     57.71 o
 -16   2  11       26.12       21.51     31.73 o
 -15   2  11        5.11       15.60     30.12 o
 -14   2  11       32.22       29.58     30.12 o
 -13   2  11     1491.36     1452.93     53.20 o
 -12   2  11      162.21      148.24     17.63 o
 -11   2  11     2959.63     2966.56    118.27 o
 -10   2  11     2343.02     2270.46     83.37 o
  -9   2  11        2.54        5.50      7.87 o
  -8   2  11       49.49       55.52      9.47 o
  -7   2  11      860.66      849.54     51.16 o
  -6   2  11       42.26       39.14      8.43 o
  -5   2  11     4503.78     4468.64    270.53 o
  -4   2  11        0.97        4.74      5.93 o
  -3   2  11     5169.21     5444.06    330.77 o
  -2   2  11        2.04       -0.84      4.29 o
  -1   2  11        4.88        9.29      4.61 o
   0   2  11      676.78      766.68     34.23 o
   1   2  11     9908.40    10065.02    520.77 o
   2   2  11      250.39      257.39      8.08 o
   3   2  11     7896.04     8093.58    194.33 o
   4   2  11       15.41       15.18      4.25 o
   5   2  11     1292.72     1259.75     34.89 o
   6   2  11     2530.55     2319.82     37.00 o
   7   2  11     1239.72     1287.87     29.24 o
   8   2  11      407.46      418.52     20.56 o
   9   2  11     1248.22     1236.10     44.97 o
  10   2  11      112.21      122.08     20.28 o
  11   2  11     1735.18     1763.65     56.09 o
  12   2  11     1042.95     1032.46     46.94 o
  13   2  11      966.12      988.65     47.63 o
  14   2  11      313.47      338.18     45.18 o
  15   2  11        5.96      -13.42     21.10 o
 -15   3  11      162.66      132.30     39.80 o
 -14   3  11     1689.39     1562.34     87.13 o
 -13   3  11        7.79       18.70     13.41 o
 -12   3  11        1.22        6.64     12.37 o
 -11   3  11      354.61      345.88     19.90 o
 -10   3  11     1702.30     1539.89     39.93 o
  -9   3  11      199.71      201.80     17.91 o
  -8   3  11     1863.83     1742.33     63.47 o
  -7   3  11       65.21       74.06     12.48 o
  -6   3  11     2932.36     2753.77    131.37 o
  -5   3  11      135.81      173.30     17.41 o
  -4   3  11     1247.34     1325.69     53.96 o
  -3   3  11      271.82      288.50     13.63 o
  -2   3  11     2639.43     2573.84    151.30 o
  -1   3  11      659.41      601.69     20.18 o
   0   3  11     5312.21     5302.65    181.65 o
   1   3  11     1218.40     1288.81     38.85 o
   2   3  11      736.46      741.62     21.05 o
   3   3  11       16.32       13.57      4.87 o
   4   3  11        7.71       13.03      4.59 o
   5   3  11     1984.53     2010.44     38.84 o
   6   3  11     7198.43     7232.03    169.31 o
   7   3  11     1205.66     1193.35     43.11 o
   8   3  11     6897.64     6712.52    246.20 o
   9   3  11       18.67       10.29     15.02 o
  10   3  11      213.24      253.34     26.42 o
  11   3  11      968.84      866.36     48.94 o
  12   3  11     1136.40     1077.37     48.62 o
  13   3  11        4.71      -15.60     26.35 o
  14   3  11      957.01     1014.85     76.37 o
  15   3  11      125.46       95.73     39.80 o
 -14   4  11      729.57      659.89     64.54 o
 -13   4  11     2135.89     2125.73     58.76 o
 -12   4  11       45.45       47.99     15.40 o
 -11   4  11     1479.19     1434.09     37.11 o
 -10   4  11       77.65       72.14     12.86 o
  -9   4  11      126.46      120.92     13.92 o
  -8   4  11       17.74       13.44      9.53 o
  -7   4  11      406.10      388.04     19.53 o
  -6   4  11        2.30        4.68      8.34 o
  -5   4  11     1213.13     1105.46     33.85 o
  -4   4  11       66.98       77.66      9.83 o
  -3   4  11     1205.22     1121.84     45.07 o
  -2   4  11        0.60       -0.81      6.41 o
  -1   4  11      117.24      127.95      9.18 o
   0   4  11      591.67      541.26     19.88 o
   1   4  11     3885.91     3735.14    134.97 o
   2   4  11     1342.01     1368.75     45.02 o
   3   4  11     5637.84     5810.25    200.43 o
   4   4  11       45.64       49.75      6.84 o
   5   4  11       61.62       64.56      6.75 o
   6   4  11      109.69      103.33     11.92 o
   7   4  11       26.65       30.30      9.92 o
   8   4  11       11.07       14.59     11.33 o
   9   4  11      625.75      623.28     49.75 o
  10   4  11      534.33      499.09     51.09 o
  11   4  11     1939.25     1916.22     91.43 o
  12   4  11       12.74      -14.52     27.43 o
  13   4  11     1029.74     1006.78     74.76 o
  14   4  11       73.78       83.36     38.18 o
 -13   5  11       94.73      105.95     37.11 o
 -12   5  11        1.50      -12.91     24.74 o
 -11   5  11       55.42       50.98     16.30 o
 -10   5  11     1276.28     1294.03     36.69 o
  -9   5  11      436.60      417.03     23.02 o
  -8   5  11     1632.21     1648.50     62.91 o
  -7   5  11      780.32      756.21     24.63 o
  -6   5  11      871.45      872.12     26.22 o
  -5   5  11      119.04      121.26     12.09 o
  -4   5  11     1448.90     1367.54     50.95 o
  -3   5  11      251.09      237.98     14.25 o
  -2   5  11     1068.69     1046.79     55.90 o
  -1   5  11     1522.86     1484.29     74.16 o
   0   5  11       42.29       46.66      6.54 o
   1   5  11       42.20       41.62      5.69 o
   2   5  11      130.37      133.02      8.90 o
   3   5  11      355.00      368.40     12.68 o
   4   5  11      941.83      995.36     34.24 o
   5   5  11        2.60        1.14      6.18 o
   6   5  11     3477.07     3335.70     56.12 o
   7   5  11       36.63       28.35     10.50 o
   8   5  11     2071.08     2091.85     47.23 o
   9   5  11      355.19      286.11     42.49 o
  10   5  11      177.99      166.72     36.57 o
  11   5  11      233.52      240.40     42.49 o
  12   5  11     2882.20     2888.04    118.32 o
 -11   6  11     1454.07     1573.09     90.35 o
 -10   6  11       14.04       37.38     20.92 o
  -9   6  11       28.52       28.57     19.94 o
  -8   6  11       95.47       87.79     14.00 o
  -7   6  11      887.87      903.81     28.72 o
  -6   6  11      454.93      443.87     21.29 o
  -5   6  11      534.36      555.57     36.41 o
  -4   6  11      499.45      489.11     23.80 o
  -3   6  11     1164.64     1109.95     49.68 o
  -2   6  11      799.22      764.57     31.92 o
  -1   6  11       12.33       10.94      7.89 o
   0   6  11      169.34      175.80     12.78 o
   1   6  11        9.48        9.91      8.84 o
   2   6  11      454.22      418.13     22.04 o
   3   6  11     1625.41     1595.15     36.77 o
   4   6  11     1489.02     1511.59     35.64 o
   5   6  11       44.94       56.71     14.47 o
   6   6  11       21.26       14.71     13.55 o
   7   6  11      236.94      212.74     21.48 o
   8   6  11       72.90       72.66     17.32 o
   9   6  11       42.96       -2.69     27.43 o
  10   6  11      428.73      425.95     51.63 o
  11   6  11      638.09      619.56     65.07 o
  -9   7  11       13.12       18.09     16.85 o
  -8   7  11     1239.74     1265.05     46.76 o
  -7   7  11      392.79      386.39     39.87 o
  -6   7  11      352.09      392.27     24.34 o
  -5   7  11       24.50       32.47     13.28 o
  -4   7  11       38.84       27.06     11.32 o
  -3   7  11      389.88      358.88     20.35 o
  -2   7  11     1864.74     1790.77     45.29 o
  -1   7  11      774.69      726.03     29.39 o
   0   7  11      525.47      533.55     25.78 o
   1   7  11      619.39      591.49     26.95 o
   2   7  11      266.27      270.61     20.14 o
   3   7  11       28.05       23.36     12.63 o
   4   7  11       35.93       37.65     15.50 o
   5   7  11      118.27      116.67     24.15 o
   6   7  11     1633.07     1691.41     85.51 o
   7   7  11      186.11      267.29     43.02 o
   8   7  11      704.46      736.26     62.39 o
  -4   8  11      433.43      390.33     49.21 o
  -3   8  11      399.59      356.63     34.78 o
  -2   8  11       33.92       17.72     19.94 o
  -1   8  11       12.33        0.00     17.86 o
   0   8  11      629.52      669.91     66.15 o
   1   8  11      268.56      240.36     30.53 o
   2   8  11      286.76      298.83     50.82 o
   3   8  11      295.75      309.09     32.09 o
   4   8  11      532.19      650.34     43.54 o
 -16   0  12       34.56       50.55     32.81 o
 -14   0  12      860.25      921.81     63.46 o
 -12   0  12     1773.52     1735.97    113.21 o
 -10   0  12     6215.19     5909.23    417.07 o
  -8   0  12      370.33      403.53     24.51 o
  -6   0  12     2724.81     2809.20    246.32 o
  -4   0  12    13217.17    12929.39   1465.80 o
  -2   0  12     5481.58     5580.31    720.13 o
   0   0  12     1666.61     1994.86    104.61 o
   2   0  12     3426.73     3237.28    258.80 o
   4   0  12     5801.91     5806.39    237.38 o
   6   0  12     7758.01     7467.14    123.17 o
   8   0  12     1060.31      957.84     54.86 o
  10   0  12     1224.93     1139.08     63.46 o
  12   0  12     2157.05     2153.93     90.35 o
  14   0  12       56.41       43.02     31.73 o
 -16   1  12        7.18       -1.08     30.12 o
 -15   1  12      674.85      748.09     62.39 o
 -14   1  12      249.76      226.42     39.26 o
 -13   1  12      431.67      452.03     32.64 o
 -12   1  12      280.41      286.79     17.95 o
 -11   1  12      480.32      431.59     20.43 o
 -10   1  12     1729.98     1652.42     73.59 o
  -9   1  12     4796.35     4597.42    169.15 o
  -8   1  12      550.91      583.79     35.55 o
  -7   1  12     1440.00     1378.58     84.61 o
  -6   1  12      804.40      867.95     39.82 o
  -5   1  12       41.96       37.26      7.65 o
  -4   1  12      330.63      314.23     16.90 o
  -3   1  12     1244.09     1113.54    108.70 o
  -2   1  12     1320.02     1397.34    121.80 o
  -1   1  12     1911.63     1655.81     85.44 o
   0   1  12       37.06       50.48      5.72 o
   1   1  12     4318.93     4254.14    145.10 o
   2   1  12       17.21       17.98      4.16 o
   3   1  12      494.29      465.37     10.30 o
   4   1  12       33.81       48.76      4.90 o
   5   1  12     4086.96     3920.16     59.66 o
   6   1  12     1207.11     1204.63     20.27 o
   7   1  12     4033.04     3797.96     92.93 o
   8   1  12      280.99      243.65     23.54 o
   9   1  12     1449.07     1476.27     48.57 o
  10   1  12       41.65       41.05     17.68 o
  11   1  12        8.03       -1.42     16.84 o
  12   1  12       43.07       18.44     18.83 o
  13   1  12      496.37      491.94     39.33 o
  14   1  12      398.67      440.02     39.03 o
  15   1  12     2316.12     2328.12     75.85 o
 -15   2  12       53.28       32.81     32.81 o
 -14   2  12        4.02       -4.30     26.89 o
 -13   2  12        0.45        9.45     16.13 o
 -12   2  12     2071.27     1971.26     47.07 o
 -11   2  12        4.07        3.77     10.80 o
 -10   2  12     2931.56     2823.49     76.31 o
  -9   2  12      217.30      254.00     15.82 o
  -8   2  12        0.55        5.49      7.51 o
  -7   2  12        0.97        1.68      7.13 o
  -6   2  12       37.53       30.51      8.16 o
  -5   2  12     1737.98     1817.47    105.42 o
  -4   2  12     4622.00     4544.42    334.57 o
  -3   2  12      446.60      498.14     19.59 o
  -2   2  12     4695.44     4974.47    230.65 o
  -1   2  12       36.70       36.34      5.95 o
   0   2  12      163.96      210.19     10.96 o
   1   2  12     3921.62     4452.02    199.31 o
   2   2  12     5911.05     6135.26    171.65 o
   3   2  12      247.35      246.34      8.56 o
   4   2  12     3912.25     3841.27     93.12 o
   5   2  12      723.99      704.56     17.80 o
   6   2  12     2371.95     2322.99     54.81 o
   7   2  12     1506.36     1475.65     57.15 o
   8   2  12       31.80       31.46     15.21 o
   9   2  12      150.25      175.48     22.57 o
  10   2  12     2478.71     2526.38     64.15 o
  11   2  12       37.43       30.96     18.98 o
  12   2  12     1180.02     1186.17     65.07 o
  13   2  12      219.89      267.60     31.54 o
  14   2  12      397.60      384.98     36.89 o
  15   2  12        3.94      -19.81     22.62 o
 -15   3  12     1416.72     1369.80     86.59 o
 -14   3  12       24.73       26.39     19.60 o
 -13   3  12      556.01      554.95     31.35 o
 -12   3  12      149.23      140.74     16.05 o
 -11   3  12      123.38      130.16     14.73 o
 -10   3  12        6.24        6.03     10.71 o
  -9   3  12     3197.19     3077.28    130.55 o
  -8   3  12       72.06       73.58     13.32 o
  -7   3  12     3935.68     3703.87    193.81 o
  -6   3  12       61.13       52.53     13.10 o
  -5   3  12     1237.80     1324.51     73.08 o
  -4   3  12      614.69      630.96     34.18 o
  -3   3  12     1254.52     1323.93     59.51 o
  -2   3  12       45.14       52.68      6.87 o
  -1   3  12     5437.72     5518.25    307.27 o
   0   3  12     1268.31     1397.74     60.88 o
   1   3  12     4814.50     4760.44    227.84 o
   2   3  12        6.68        9.60      3.77 o
   3   3  12     1266.75     1245.96     35.01 o
   4   3  12       34.49       42.04      5.93 o
   5   3  12       51.43       56.13      6.78 o
   6   3  12       27.33       37.55      9.59 o
   7   3  12     2887.38     2807.04     78.67 o
   8   3  12      387.11      329.54     21.66 o
   9   3  12     5122.72     5079.71    240.13 o
  10   3  12        5.34       -6.81     15.23 o
  11   3  12      271.29      284.46     29.71 o
  12   3  12        0.71       -2.81     19.00 o
  13   3  12      586.37      609.34     63.46 o
  14   3  12       48.18       48.40     34.42 o
 -14   4  12      346.58      382.92     53.78 o
 -13   4  12        1.82        8.38     15.08 o
 -12   4  12     1924.79     1881.68     51.70 o
 -11   4  12       48.33       66.25     13.81 o
 -10   4  12       20.95       15.86     11.21 o
  -9   4  12        5.56        9.83      9.95 o
  -8   4  12      645.67      581.63     23.83 o
  -7   4  12      339.37      302.06     18.45 o
  -6   4  12      447.56      404.60     26.52 o
  -5   4  12      134.20      137.57     13.27 o
  -4   4  12     3360.55     3157.86    138.52 o
  -3   4  12        8.82       12.88      7.34 o
  -2   4  12     1766.02     1619.31     73.78 o
  -1   4  12      499.36      526.52     19.84 o
   0   4  12      809.14      813.42     29.82 o
   1   4  12     1765.06     1803.24     66.90 o
   2   4  12     4049.24     4071.20    159.06 o
   3   4  12      128.23      155.13      9.35 o
   4   4  12     4214.93     4371.11    150.20 o
   5   4  12      216.11      216.84      9.72 o
   6   4  12      294.62      309.03     17.72 o
   7   4  12     1865.74     1950.18     48.69 o
   8   4  12     1195.96     1162.56     88.20 o
   9   4  12      717.37      630.95     36.68 o
  10   4  12     1928.77     1670.98     82.82 o
  11   4  12      377.04      380.23     50.02 o
  12   4  12      526.42      571.15     59.16 o
  13   4  12       13.79        5.38     30.66 o
 -13   5  12     1053.41     1013.23     79.06 o
 -12   5  12        2.95       -7.53     27.43 o
 -11   5  12      161.66      135.53     37.11 o
 -10   5  12       84.58      106.29     16.11 o
  -9   5  12      389.51      385.38     23.01 o
  -8   5  12       21.61       18.57     11.38 o
  -7   5  12     1396.19     1336.25     45.66 o
  -6   5  12      951.25      885.83     28.29 o
  -5   5  12      328.65      337.00     17.47 o
  -4   5  12        5.40        8.31      7.98 o
  -3   5  12      290.80      269.76     15.32 o
  -2   5  12      133.12      107.98     11.41 o
  -1   5  12       35.71       28.60      8.70 o
   0   5  12      278.52      281.01     17.29 o
   1   5  12     1962.42     1964.24    106.39 o
   2   5  12      749.74      784.64     39.51 o
   3   5  12       75.59       81.94      8.00 o
   4   5  12      579.57      585.68     23.18 o
   5   5  12      796.68      861.62     40.57 o
   6   5  12      294.61      284.39     21.06 o
   7   5  12      482.73      517.98     27.07 o
   8   5  12       13.47        0.92     16.00 o
   9   5  12     1172.38     1080.46     68.30 o
  10   5  12      232.30      181.24     40.34 o
  11   5  12        8.24       -4.84     26.89 o
  12   5  12       75.24      123.16     37.65 o
 -11   6  12      111.12      114.02     39.80 o
 -10   6  12      208.54      271.82     51.09 o
  -9   6  12       51.35       60.40     22.02 o
  -8   6  12       10.07       15.25     17.83 o
  -7   6  12       50.97       57.54     12.48 o
  -6   6  12      469.92      467.82     22.18 o
  -5   6  12     1707.75     1591.62     64.51 o
  -4   6  12     2647.34     2585.26    115.31 o
  -3   6  12     1348.28     1313.63     83.77 o
  -2   6  12      578.94      550.14     22.15 o
  -1   6  12        7.96        9.69      8.09 o
   0   6  12        9.28        9.39      8.14 o
   1   6  12       83.83       77.92     10.43 o
   2   6  12     1640.16     1498.67     36.21 o
   3   6  12      438.24      442.88     22.21 o
   4   6  12      857.51      853.04     28.38 o
   5   6  12      576.82      584.93     37.63 o
   6   6  12      166.33      160.94     19.62 o
   7   6  12      979.42      962.23     47.14 o
   8   6  12       28.35       30.89     15.48 o
   9   6  12       17.22       12.91     28.50 o
  10   6  12      525.66      435.63     53.24 o
  -8   7  12       36.13       27.33     16.99 o
  -7   7  12      321.09      330.19     27.81 o
  -6   7  12      236.42      221.55     23.79 o
  -5   7  12      354.22      374.20     28.17 o
  -4   7  12      422.65      424.83     28.25 o
  -3   7  12       61.42       87.69     13.72 o
  -2   7  12       57.16       44.99     13.75 o
  -1   7  12     1498.09     1416.44     39.65 o
   0   7  12      210.69      196.14     18.51 o
   1   7  12      971.42      954.76     33.13 o
   2   7  12      571.82      623.22     28.02 o
   3   7  12      600.07      594.12     27.41 o
   4   7  12       36.55       45.44     18.80 o
   5   7  12      165.74      203.83     39.80 o
   6   7  12     1117.21     1205.23     76.37 o
   7   7  12       97.40      104.34     34.42 o
  -3   8  12      415.46      381.07     36.66 o
  -2   8  12      355.56      349.17     40.60 o
  -1   8  12      222.05      190.38     28.33 o
   0   8  12      182.84      239.47     31.36 o
   1   8  12       94.61      113.76     24.51 o
   2   8  12      145.27      128.49     25.67 o
   3   8  12      407.81      539.47     41.83 o
 -15   0  13       88.19      105.41     33.88 o
 -13   0  13       82.30      118.70     21.04 o
 -11   0  13      848.36      963.19     63.46 o
  -9   0  13     2898.93     2858.48    166.99 o
  -7   0  13      100.04      153.77     34.42 o
  -5   0  13     6772.32     6518.03    602.35 o
  -3   0  13     7453.57     7365.38    983.39 o
  -1   0  13     3861.71     3848.62    630.58 o
   1   0  13     2021.45     2396.37    131.14 o
   3   0  13      872.47      958.45     25.59 o
   5   0  13    10515.81    10481.97    250.56 o
   7   0  13       35.03       37.11     20.97 o
   9   0  13      183.93      144.13     30.66 o
  11   0  13      999.50      992.26     64.00 o
  13   0  13     1783.02     1752.18     88.20 o
  15   0  13      473.47      479.73     59.16 o
 -15   1  13      107.72      115.63     36.03 o
 -14   1  13     3255.77     3192.44    114.55 o
 -13   1  13        0.99       -2.76     10.36 o
 -12   1  13      539.52      562.36     24.17 o
 -11   1  13       20.23       13.41      9.58 o
 -10   1  13       18.09       27.05      9.84 o
  -9   1  13        8.08        4.06      8.45 o
  -8   1  13     1724.76     1738.28    106.19 o
  -7   1  13      211.37      213.12     19.33 o
  -6   1  13     1960.30     1789.00    132.02 o
  -5   1  13       49.42       42.86      8.34 o
  -4   1  13     5443.74     5401.57    453.10 o
  -3   1  13      331.73      303.01     19.33 o
  -2   1  13      441.71      418.13     29.03 o
  -1   1  13        1.10       -2.64      4.41 o
   0   1  13    16468.93    17022.35   1043.74 o
   1   1  13     1189.61     1369.74     51.95 o
   2   1  13     1745.46     1636.10     58.34 o
   3   1  13       61.85       74.17      5.89 o
   4   1  13      102.89       81.62     11.11 o
   5   1  13      202.61      181.40      9.88 o
   6   1  13       19.28        8.22      6.37 o
   7   1  13      281.61      237.38     16.05 o
   8   1  13     1469.84     1504.50     47.92 o
   9   1  13        2.05      -14.32     14.32 o
  10   1  13     2175.48     2101.75     66.42 o
  11   1  13        0.22       -5.75     17.15 o
  12   1  13       56.96       94.43     22.81 o
  13   1  13      113.25      123.95     27.35 o
  14   1  13     1298.97     1212.33     56.69 o
  15   1  13      109.36      119.55     30.61 o
 -15   2  13      229.27      242.01     47.87 o
 -14   2  13       71.69       66.56     21.06 o
 -13   2  13       80.65       85.86     20.92 o
 -12   2  13       20.54       13.03     12.54 o
 -11   2  13     1344.25     1383.00     42.52 o
 -10   2  13     1917.74     1764.48     57.91 o
  -9   2  13     1170.30     1163.05     69.79 o
  -8   2  13       13.43       19.66      8.66 o
  -7   2  13      182.40      181.99     13.47 o
  -6   2  13       70.92       78.55     10.02 o
  -5   2  13     1836.76     1805.60    140.58 o
  -4   2  13       51.38       62.05      8.82 o
  -3   2  13     1768.00     1720.53    122.02 o
  -2   2  13      125.97      138.03     11.17 o
  -1   2  13     5092.25     5298.34    280.83 o
   0   2  13     1704.48     1914.20     97.11 o
   1   2  13       99.85      128.66      8.63 o
   2   2  13      111.46      119.50      7.28 o
   3   2  13     1882.71     1875.25     57.37 o
   4   2  13        4.12        3.51      4.72 o
   5   2  13     3205.40     3380.84    159.83 o
   6   2  13     3965.49     3783.22    100.33 o
   7   2  13      193.72      204.27     15.81 o
   8   2  13      240.11      246.32     23.95 o
   9   2  13      252.92      237.45     25.48 o
  10   2  13       11.20        8.76     16.91 o
  11   2  13     1395.97     1438.81     53.64 o
  12   2  13      120.96      123.98     31.19 o
  13   2  13     1101.41     1094.26     52.26 o
  14   2  13       23.55       19.90     23.37 o
  15   2  13       50.21       20.34     24.15 o
 -14   3  13     1005.83     1032.81     40.73 o
 -13   3  13       33.71       39.54     15.26 o
 -12   3  13      155.40      164.61     16.98 o
 -11   3  13       60.62       32.10     13.45 o
 -10   3  13      358.54      348.43     23.26 o
  -9   3  13      224.51      193.26     18.39 o
  -8   3  13     2015.91     1926.00    111.53 o
  -7   3  13      668.05      679.59     41.40 o
  -6   3  13     6553.63     6155.20    370.14 o
  -5   3  13      589.19      674.94     43.00 o
  -4   3  13      525.71      568.95     32.19 o
  -3   3  13       38.96       49.91      7.16 o
  -2   3  13     1368.88     1442.86     67.32 o
  -1   3  13       75.33       86.40      8.94 o
   0   3  13     6252.64     6250.74    343.63 o
   1   3  13      144.76      170.89     11.18 o
   2   3  13     1282.42     1289.72     34.20 o
   3   3  13       62.79       66.98      6.11 o
   4   3  13      432.36      412.48     19.00 o
   5   3  13       15.46       17.39      6.22 o
   6   3  13      212.89      222.72     14.73 o
   7   3  13     3579.07     3408.37    136.84 o
   8   3  13      876.33      874.30    107.29 o
   9   3  13        1.30        8.11     15.89 o
  10   3  13     2936.00     2867.88    156.50 o
  11   3  13      376.70      339.37     31.45 o
  12   3  13        9.52       -5.73     18.62 o
  13   3  13       79.98       62.59     23.92 o
  14   3  13      530.40      483.49     59.16 o
 -13   4  13      971.25      935.79     72.60 o
 -12   4  13        8.73       27.20     15.34 o
 -11   4  13     2023.74     1908.94     43.84 o
 -10   4  13      687.94      669.38     27.94 o
  -9   4  13     1904.28     1774.87     46.89 o
  -8   4  13      437.08      423.22     21.68 o
  -7   4  13       33.37       48.32     11.49 o
  -6   4  13       38.71       34.00     10.27 o
  -5   4  13      398.73      392.40     23.62 o
  -4   4  13        7.03       15.31      8.57 o
  -3   4  13     1332.30     1226.41     67.98 o
  -2   4  13       17.31       38.13      9.52 o
  -1   4  13     1473.25     1402.46     60.61 o
   0   4  13      210.96      218.01     11.56 o
   1   4  13      597.89      589.26     17.05 o
   2   4  13      473.14      478.89     21.09 o
   3   4  13     2487.92     2490.87     82.95 o
   4   4  13      313.27      310.97     12.75 o
   5   4  13     6814.16     6869.13    270.13 o
   6   4  13     1831.83     1855.40     62.97 o
   7   4  13      526.99      603.83     26.24 o
   8   4  13      506.42      435.99     47.33 o
   9   4  13     1965.95     1997.60     61.58 o
  10   4  13      206.76      199.53     39.26 o
  11   4  13     1101.88     1079.92     75.29 o
  12   4  13      678.16      580.30     61.31 o
  13   4  13      227.17      259.22     50.02 o
 -12   5  13      122.13      140.91     39.80 o
 -11   5  13        8.01       18.22     19.89 o
 -10   5  13      348.51      359.19     23.30 o
  -9   5  13      183.64      181.04     18.26 o
  -8   5  13       66.92       64.93     13.56 o
  -7   5  13      124.73      115.22     15.15 o
  -6   5  13     2427.15     2301.81    125.90 o
  -5   5  13      241.75      211.52     21.55 o
  -4   5  13       18.88       18.39      8.81 o
  -3   5  13      451.02      440.59     29.38 o
  -2   5  13      332.85      273.07     15.60 o
  -1   5  13        5.96       13.88      8.37 o
   0   5  13     1872.73     1823.44     81.83 o
   1   5  13      297.63      274.99     15.32 o
   2   5  13       65.05       46.72      8.36 o
   3   5  13      585.13      594.24     22.48 o
   4   5  13       12.79       17.40      7.25 o
   5   5  13      296.41      297.97     16.51 o
   6   5  13     1539.00     1433.54     40.12 o
   7   5  13      625.84      607.41     28.82 o
   8   5  13     2647.27     2571.32     67.44 o
   9   5  13      203.58      228.57     39.80 o
  10   5  13     2017.10     2001.19     95.73 o
  11   5  13      310.33      249.01     47.33 o
  12   5  13       30.03       52.17     34.42 o
 -10   6  13        4.06       12.91     29.04 o
  -9   6  13     1052.27     1146.82     54.07 o
  -8   6  13      270.92      339.19     43.29 o
  -7   6  13       57.97       65.84     14.62 o
  -6   6  13       10.84        9.99     10.00 o
  -5   6  13      665.60      650.08     27.74 o
  -4   6  13     2346.77     2331.75    123.21 o
  -3   6  13      183.25      193.26     15.46 o
  -2   6  13       26.07       23.08      9.68 o
  -1   6  13     2300.08     2228.03    141.59 o
   0   6  13      612.38      579.01     20.15 o
   1   6  13      150.85      142.50     12.23 o
   2   6  13        7.44        7.76      9.07 o
   3   6  13     1641.06     1659.83     38.25 o
   4   6  13      717.46      700.14     31.56 o
   5   6  13     3055.88     3008.23     74.35 o
   6   6  13      572.69      542.39     37.25 o
   7   6  13     1449.75     1330.51     42.52 o
   8   6  13       18.84       21.47     20.53 o
   9   6  13      243.75      234.49     43.56 o
  10   6  13       19.71        0.54     27.97 o
  -8   7  13      507.11      543.73     59.16 o
  -7   7  13      110.72      148.77     27.75 o
  -6   7  13      108.46      110.43     34.15 o
  -5   7  13      454.14      382.95     27.88 o
  -4   7  13        7.52       -1.70     13.22 o
  -3   7  13       52.66       53.03     16.27 o
  -2   7  13        3.37        7.96     12.63 o
  -1   7  13       13.25       14.37     13.83 o
   0   7  13      348.53      311.49     25.00 o
   1   7  13     1152.11     1163.23     41.45 o
   2   7  13     1268.21     1314.54     43.80 o
   3   7  13       19.02       29.86     14.67 o
   4   7  13       47.96       66.15     29.58 o
   5   7  13       77.31       84.97     31.19 o
   6   7  13       17.16       10.76     26.89 o
   7   7  13       54.70       26.89     28.50 o
  -2   8  13      749.43      846.42     49.95 o
  -1   8  13      183.37      170.35     28.24 o
   0   8  13        1.09        7.89     19.20 o
   1   8  13        2.68       -8.26     16.84 o
 -14   0  14      363.45      479.19     51.09 o
 -12   0  14       79.25       84.36     19.22 o
 -10   0  14     4903.56     4808.56    395.83 o
  -8   0  14       67.43       72.28     14.99 o
  -6   0  14      830.96      899.13     68.03 o
  -4   0  14      406.65      370.36     29.85 o
  -2   0  14     8999.83     8962.01   1256.05 o
   0   0  14     5663.83     6131.55    368.34 o
   2   0  14     4521.81     4522.98    235.91 o
   4   0  14     4173.67     3933.96    160.13 o
   6   0  14    11316.09    11031.04    188.23 o
   8   0  14     2570.94     2532.55     88.20 o
  10   0  14        3.33       -3.76     21.51 o
  12   0  14     2167.69     1992.05     92.50 o
  14   0  14      569.51      649.67     64.54 o
 -15   1  14     1203.73     1147.15     78.52 o
 -14   1  14       39.61       53.78     32.81 o
 -13   1  14     1461.64     1553.07     44.61 o
 -12   1  14        0.22        3.98     10.26 o
 -11   1  14      136.06      157.49     15.23 o
 -10   1  14      101.33       70.51     12.00 o
  -9   1  14      175.35      144.90     13.67 o
  -8   1  14      653.95      666.36     27.32 o
  -7   1  14     1590.90     1497.84     84.77 o
  -6   1  14      101.09      101.92     10.93 o
  -5   1  14     2884.48     2794.36    246.23 o
  -4   1  14     2649.16     2583.07    186.38 o
  -3   1  14      259.42      282.71     22.05 o
  -2   1  14       71.23       60.25      7.73 o
  -1   1  14     2656.01     2733.69    141.78 o
   0   1  14      107.94      125.70      7.76 o
   1   1  14     4939.25     5033.93    180.75 o
   2   1  14      595.04      659.39     22.84 o
   3   1  14     3992.93     3953.64     83.27 o
   4   1  14      110.51      128.50      9.21 o
   5   1  14     2000.06     1975.20     52.53 o
   6   1  14      982.46      975.56     33.33 o
   7   1  14     4513.54     4532.42     78.53 o
   8   1  14       35.76       34.16     16.68 o
   9   1  14     4934.98     4780.48     91.97 o
  10   1  14      526.95      465.74     48.94 o
  11   1  14     2307.66     2274.14     66.36 o
  12   1  14      159.60      145.68     27.19 o
  13   1  14      215.25      237.54     31.12 o
  14   1  14       11.02       18.14     23.01 o
  15   1  14       56.09       52.18     27.37 o
 -15   2  14        2.51       -8.07     30.66 o
 -14   2  14        5.51       -0.38     17.92 o
 -13   2  14       20.04       43.12     20.02 o
 -12   2  14      525.22      518.29     28.48 o
 -11   2  14        0.34       -4.82     11.23 o
 -10   2  14     1747.61     1721.08     44.73 o
  -9   2  14      348.57      340.96     18.46 o
  -8   2  14     2049.76     2070.62    127.38 o
  -7   2  14       57.80       59.35     10.08 o
  -6   2  14        1.33        7.66      7.86 o
  -5   2  14        5.71        2.57      7.15 o
  -4   2  14      765.16      756.71     60.72 o
  -3   2  14       82.15       90.59      8.14 o
  -2   2  14     2495.21     2438.79    112.27 o
  -1   2  14      482.24      496.84     24.17 o
   0   2  14     3936.21     3835.51    219.89 o
   1   2  14      957.92     1022.13     36.93 o
   2   2  14       17.98       19.36      5.26 o
   3   2  14      366.76      369.59     12.38 o
   4   2  14     1437.93     1421.55     47.10 o
   5   2  14      145.95      139.85     11.78 o
   6   2  14     5922.96     5713.27    161.90 o
   7   2  14      706.26      718.99     34.34 o
   8   2  14       13.78       24.23     15.78 o
   9   2  14       11.03        7.48     16.72 o
  10   2  14        5.16       12.49     16.72 o
  11   2  14      298.46      326.94     31.56 o
  12   2  14     1509.68     1544.46     57.95 o
  13   2  14      880.68      943.97     49.75 o
  14   2  14      135.43       80.93     26.81 o
 -14   3  14      317.01      324.84     52.71 o
 -13   3  14      296.81      291.60     25.19 o
 -12   3  14      201.79      197.85     18.28 o
 -11   3  14      616.55      607.10     30.54 o
 -10   3  14     1303.15     1174.75     50.49 o
  -9   3  14       25.93       29.95     12.92 o
  -8   3  14     1405.93     1356.73     56.37 o
  -7   3  14     1680.94     1540.61     66.35 o
  -6   3  14      120.60      136.89     15.75 o
  -5   3  14     5146.35     5082.89    328.98 o
  -4   3  14     1743.87     1835.56     88.43 o
  -3   3  14      277.72      298.24     18.64 o
  -2   3  14        0.60        0.01      5.78 o
  -1   3  14      864.28      877.40     61.23 o
   0   3  14      106.47      119.81     10.17 o
   1   3  14     1858.16     1864.96     79.20 o
   2   3  14      154.90      158.98      8.57 o
   3   3  14      645.30      667.44     24.85 o
   4   3  14       21.75       17.64      6.56 o
   5   3  14        2.48        3.33      6.11 o
   6   3  14       65.72       96.68     11.82 o
   7   3  14      433.59      449.84     31.12 o
   8   3  14      142.62      118.75     21.67 o
   9   3  14      458.57      496.85     34.00 o
  10   3  14       38.87       52.17     20.16 o
  11   3  14     1175.99     1212.19     68.30 o
  12   3  14      219.31      244.20     30.19 o
  13   3  14       44.30       85.57     26.57 o
  14   3  14       22.05       14.52     34.96 o
 -13   4  14       13.06        4.30     31.73 o
 -12   4  14      538.62      567.93     59.16 o
 -11   4  14       41.64       36.51     13.01 o
 -10   4  14     2809.42     2641.08    107.02 o
  -9   4  14      992.50      920.01     55.66 o
  -8   4  14      697.84      676.75     26.61 o
  -7   4  14       43.52       53.14     11.54 o
  -6   4  14       28.54       25.33     10.62 o
  -5   4  14       14.28       13.88      9.12 o
  -4   4  14     1187.29     1152.20     66.59 o
  -3   4  14     1241.53     1156.95     63.53 o
  -2   4  14     2268.80     2228.91    144.45 o
  -1   4  14       81.41       85.79      9.70 o
   0   4  14      935.89      855.25     43.90 o
   1   4  14     1298.39     1266.15     39.33 o
   2   4  14      695.49      707.55     37.93 o
   3   4  14      214.87      217.73     11.86 o
   4   4  14     3146.89     3140.21    157.46 o
   5   4  14      935.99      938.72     39.07 o
   6   4  14      723.71      819.18     26.29 o
   7   4  14       33.69       55.03     12.12 o
   8   4  14      334.43      351.21     42.22 o
   9   4  14      194.84      202.54     25.83 o
  10   4  14      973.81      935.79     69.38 o
  11   4  14       60.27       76.91     33.88 o
  12   4  14     1648.30     1727.98     95.73 o
  13   4  14      343.50      311.93     52.17 o
 -12   5  14      398.04      396.90     53.78 o
 -11   5  14     1438.51     1424.42     58.68 o
 -10   5  14      468.79      481.27     36.68 o
  -9   5  14       28.54       29.61     12.95 o
  -8   5  14      242.34      224.85     18.92 o
  -7   5  14     1035.45      956.12     31.89 o
  -6   5  14      597.63      591.47     25.57 o
  -5   5  14     6622.53     6168.19    347.86 o
  -4   5  14      123.00      115.24     14.24 o
  -3   5  14      833.24      806.57     64.39 o
  -2   5  14      803.58      784.29     45.52 o
  -1   5  14     1883.33     1781.94     92.04 o
   0   5  14       13.92        5.29      8.39 o
   1   5  14     1313.12     1281.56     51.14 o
   2   5  14      631.48      581.75     25.79 o
   3   5  14      791.46      858.30     29.77 o
   4   5  14      147.20      147.91     10.90 o
   5   5  14      180.53      253.30     23.18 o
   6   5  14       11.99       14.01     11.22 o
   7   5  14      199.23      181.65     19.73 o
   8   5  14       16.83       30.12     27.43 o
   9   5  14     1360.15     1224.06     74.22 o
  10   5  14      376.15      381.85     50.55 o
  11   5  14      651.61      638.38     63.46 o
 -10   6  14      448.58      554.48     60.77 o
  -9   6  14        3.39       10.22     27.97 o
  -8   6  14      389.59      512.53     55.39 o
  -7   6  14        3.14        2.92     18.21 o
  -6   6  14       11.84       22.08     12.59 o
  -5   6  14      227.01      247.64     19.69 o
  -4   6  14      653.01      623.48     24.51 o
  -3   6  14        3.21        2.77      9.16 o
  -2   6  14     1671.28     1669.31     84.42 o
  -1   6  14      982.63      969.81     56.70 o
   0   6  14      490.91      488.99     19.67 o
   1   6  14      539.37      495.13     19.53 o
   2   6  14        2.14       -0.65      7.41 o
   3   6  14      312.69      338.69     20.85 o
   4   6  14     1783.28     1830.85     88.47 o
   5   6  14      206.99      245.60     28.71 o
   6   6  14      301.29      278.31     29.09 o
   7   6  14      287.44      254.50     23.46 o
   8   6  14      963.32     1003.02     70.99 o
   9   6  14        0.44      -26.35     26.35 o
  -7   7  14      527.05      628.16     61.31 o
  -6   7  14     1125.40     1206.14    149.78 o
  -5   7  14      903.80      977.23     49.63 o
  -4   7  14       84.93       94.91     18.78 o
  -3   7  14      233.78      248.15     43.91 o
  -2   7  14       28.58       33.18     19.00 o
  -1   7  14      164.51      134.71     19.63 o
   0   7  14      145.14      142.02     19.72 o
   1   7  14      520.60      521.81     30.95 o
   2   7  14      136.88      130.07     19.04 o
   3   7  14      630.40      672.30     41.99 o
   4   7  14      314.34      318.38     45.18 o
   5   7  14        1.57        5.92     26.35 o
   6   7  14      217.81      199.53     38.72 o
 -15   0  15      908.35      841.67     68.30 o
 -13   0  15      201.62      197.42     26.00 o
 -11   0  15        5.74       18.59     15.02 o
  -9   0  15      424.33      442.82     28.49 o
  -7   0  15     3108.42     3096.94    356.30 o
  -5   0  15      728.13      672.91     72.34 o
  -3   0  15    11110.51    11237.35   1705.40 o
  -1   0  15     7862.61     7737.53    712.90 o
   1   0  15      393.02      399.93     28.31 o
   3   0  15     1404.32     1454.04    103.99 o
   5   0  15     1165.39     1146.73     35.08 o
   7   0  15    15616.43    14697.27    201.68 o
   9   0  15      556.09      600.20     51.09 o
  11   0  15      754.32      774.98     61.31 o
  13   0  15     3250.11     3342.49    121.55 o
 -15   1  15      182.06      209.21     45.71 o
 -14   1  15      731.45      691.82     47.87 o
 -13   1  15       54.95       57.68     16.03 o
 -12   1  15     1988.78     1955.08     43.32 o
 -11   1  15       10.46       22.17     10.94 o
 -10   1  15     1988.26     1808.22     84.15 o
  -9   1  15      790.90      759.71     48.36 o
  -8   1  15     1012.34     1019.82     46.11 o
  -7   1  15       49.62       68.72     10.72 o
  -6   1  15     3032.27     2939.47    192.82 o
  -5   1  15      322.14      330.89     30.90 o
  -4   1  15     8157.69     7937.15    632.03 o
  -3   1  15      562.16      533.53     53.63 o
  -2   1  15      308.83      285.62     23.12 o
  -1   1  15      957.59      961.79     57.30 o
   0   1  15     1011.20      988.21     43.46 o
   1   1  15      225.19      228.76     10.86 o
   2   1  15     8644.01     8645.83    315.60 o
   3   1  15      112.61      105.56      9.33 o
   4   1  15     2410.28     2518.29     75.45 o
   5   1  15      522.88      503.59     17.89 o
   6   1  15     7067.00     6845.40    184.02 o
   7   1  15      186.37      207.06     22.81 o
   8   1  15      775.41      752.26     37.84 o
   9   1  15        0.76        9.62     16.30 o
  10   1  15      277.00      277.28     29.09 o
  11   1  15      214.60      201.36     28.11 o
  12   1  15     2951.29     2924.40    155.16 o
  13   1  15      359.15      356.32     36.13 o
  14   1  15       86.27       92.23     27.76 o
 -14   2  15       22.03       25.18     19.19 o
 -13   2  15      112.76      121.30     19.32 o
 -12   2  15       32.97       37.20     14.45 o
 -11   2  15      213.39      240.21     21.68 o
 -10   2  15       80.19       84.21     15.75 o
  -9   2  15     2866.97     2806.58    103.00 o
  -8   2  15       13.56       26.00      9.79 o
  -7   2  15     1849.31     1891.12    139.57 o
  -6   2  15      594.39      547.71     33.69 o
  -5   2  15        0.32       -3.21      7.37 o
  -4   2  15     2827.92     2953.19    194.68 o
  -3   2  15     5490.86     5668.76    387.36 o
  -2   2  15       16.67        9.64      6.05 o
  -1   2  15     1407.89     1349.78     70.77 o
   0   2  15      823.27      777.27     39.95 o
   1   2  15     2219.80     2134.23     96.46 o
   2   2  15      865.22      873.23     41.13 o
   3   2  15      431.27      424.43     20.21 o
   4   2  15      674.66      696.16     40.36 o
   5   2  15      950.28      908.56     31.21 o
   6   2  15       54.79       43.29     16.73 o
   7   2  15     3201.10     3292.30    228.30 o
   8   2  15      137.61      136.46     21.67 o
   9   2  15      311.17      288.61     33.88 o
  10   2  15        5.05       -7.21     16.68 o
  11   2  15       92.69      110.92     23.95 o
  12   2  15      427.15      461.92     38.59 o
  13   2  15      718.80      743.03     48.43 o
  14   2  15        6.41      -21.59     21.59 o
 -14   3  15      251.33      275.90     48.94 o
 -13   3  15      532.88      579.76     60.23 o
 -12   3  15      834.47      880.93     37.15 o
 -11   3  15       19.42       12.64     13.49 o
 -10   3  15      416.58      396.74     26.02 o
  -9   3  15       47.23       64.16     15.22 o
  -8   3  15        8.99       14.83     11.53 o
  -7   3  15      158.00      141.51     16.78 o
  -6   3  15      881.24      789.01     52.74 o
  -5   3  15      105.92       91.37     13.85 o
  -4   3  15     2270.04     2262.88    123.93 o
  -3   3  15      531.70      553.48     37.05 o
  -2   3  15        3.90        9.04      7.17 o
  -1   3  15       16.85        3.23      7.68 o
   0   3  15       12.01       19.61      8.28 o
   1   3  15      114.79      113.90      8.29 o
   2   3  15     2380.77     2496.93    106.15 o
   3   3  15      991.61      984.98     26.60 o
   4   3  15      156.26      169.18     11.54 o
   5   3  15       48.75       48.53      9.20 o
   6   3  15     1255.93     1193.47     38.06 o
   7   3  15     4477.65     4593.90    328.60 o
   8   3  15      748.08      787.05     40.12 o
   9   3  15      473.74      486.08     34.98 o
  10   3  15     1123.98     1123.33     64.00 o
  11   3  15       89.84      112.74     24.26 o
  12   3  15      234.66      196.45     31.73 o
  13   3  15      199.94      217.50     32.09 o
 -13   4  15       93.90       84.44     37.65 o
 -12   4  15      179.88      223.14     28.71 o
 -11   4  15     1078.82      981.49     39.46 o
 -10   4  15      526.54      507.91     26.10 o
  -9   4  15     2206.10     2038.11     46.44 o
  -8   4  15      432.63      423.21     22.52 o
  -7   4  15     1734.20     1676.53     51.78 o
  -6   4  15      113.87      102.98     13.69 o
  -5   4  15      659.47      639.86     33.96 o
  -4   4  15       24.32       41.55     10.34 o
  -3   4  15      999.54      909.87     50.89 o
  -2   4  15       43.00       15.61      8.81 o
  -1   4  15      323.36      339.90     18.26 o
   0   4  15     2957.36     2904.03    155.09 o
   1   4  15     3078.13     2939.09    137.68 o
   2   4  15      315.41      309.51     14.33 o
   3   4  15        0.71        0.83      6.63 o
   4   4  15        2.33       -2.91      7.81 o
   5   4  15      152.78      193.49     13.97 o
   6   4  15     1406.08     1500.38     47.91 o
   7   4  15     3388.37     3458.28    115.01 o
   8   4  15      232.50      255.58     28.11 o
   9   4  15      441.29      453.02     40.07 o
  10   4  15      668.02      625.60     40.29 o
  11   4  15      768.65      740.56     67.76 o
  12   4  15      105.98       92.50     37.65 o
 -11   5  15      367.04      354.42     53.78 o
 -10   5  15        4.42       14.52     19.20 o
  -9   5  15       99.98      136.32     25.95 o
  -8   5  15       79.11       78.02     14.58 o
  -7   5  15       30.81       33.70     12.26 o
  -6   5  15     2290.11     2137.33     95.40 o
  -5   5  15      146.46      134.23     15.44 o
  -4   5  15     1119.33      990.52     50.89 o
  -3   5  15       14.16       27.45     10.94 o
  -2   5  15     2035.96     1927.27    135.08 o
  -1   5  15      149.18      128.36     13.88 o
   0   5  15      578.32      509.65     22.37 o
   1   5  15     2176.12     2098.94    119.51 o
   2   5  15     6466.50     6345.74    357.55 o
   3   5  15      513.50      482.53     16.47 o
   4   5  15     1593.28     1737.21     83.26 o
   5   5  15        4.19        6.69      9.54 o
   6   5  15      934.18      965.92     54.10 o
   7   5  15      380.97      347.19     40.87 o
   8   5  15      453.97      421.11     51.63 o
   9   5  15      122.38      110.79     36.57 o
  10   5  15     1499.20     1405.30     86.05 o
  11   5  15      288.67      313.54     52.17 o
  -9   6  15       78.00       74.76     34.96 o
  -8   6  15        4.01        8.60     29.58 o
  -7   6  15      901.94     1050.88     74.22 o
  -6   6  15      119.34      126.78     24.26 o
  -5   6  15      128.47      135.25     16.89 o
  -4   6  15        0.91        4.31     11.19 o
  -3   6  15       16.61        7.09     10.03 o
  -2   6  15        3.28        4.89      9.46 o
  -1   6  15      930.76      929.18     50.81 o
   0   6  15      223.23      247.93     16.54 o
   1   6  15       99.67      117.12     12.04 o
   2   6  15        0.50        4.15      7.97 o
   3   6  15       11.31        6.03     11.17 o
   4   6  15      161.16      155.11     24.68 o
   5   6  15     1063.69      981.64     46.77 o
   6   6  15      117.68      133.22     24.65 o
   7   6  15     2593.62     2814.36    108.64 o
   8   6  15      146.98      172.10     39.80 o
   9   6  15      409.28      365.71     51.63 o
  -6   7  15      302.29      359.79     51.63 o
  -5   7  15     1019.04     1296.12     78.52 o
  -4   7  15      260.96      323.62     33.41 o
  -3   7  15      444.65      481.71     42.30 o
  -2   7  15      284.71      294.86     28.87 o
  -1   7  15       24.60       28.95     19.76 o
   0   7  15      446.83      442.31     29.57 o
   1   7  15      235.06      235.68     23.05 o
   2   7  15      888.59      987.79     40.07 o
   3   7  15      186.72      218.71     29.00 o
   4   7  15      451.08      404.43     50.02 o
   5   7  15      280.74      195.76     41.95 o
   6   7  15      115.89       99.49     34.96 o
 -14   0  16     1340.05     1459.08     82.28 o
 -12   0  16      576.54      611.84     37.26 o
 -10   0  16      112.36      113.81     19.94 o
  -8   0  16     7842.76     7552.19    761.81 o
  -6   0  16      961.71      901.06    101.11 o
  -4   0  16      826.76      853.43     99.23 o
  -2   0  16     1501.28     1427.53    158.38 o
   0   0  16     2410.64     2447.26    189.08 o
   2   0  16     3581.50     3373.27    268.20 o
   4   0  16      527.69      522.21     43.02 o
   6   0  16    13513.75    13632.40    194.15 o
   8   0  16     2578.23     2429.82     90.35 o
  10   0  16     1164.90     1039.05     66.69 o
  12   0  16        2.10        2.69     28.50 o
  14   0  16      942.60      777.67     71.53 o
 -14   1  16        3.38        4.86     18.37 o
 -13   1  16     1715.56     1772.26     49.73 o
 -12   1  16      179.65      150.77     16.42 o
 -11   1  16      157.39      221.01     17.79 o
 -10   1  16       27.45       26.37     10.99 o
  -9   1  16     1840.24     1784.40    108.60 o
  -8   1  16        1.80        2.68      8.72 o
  -7   1  16     1151.43     1174.64     68.31 o
  -6   1  16       21.97       26.22      9.51 o
  -5   1  16      371.29      345.85     27.48 o
  -4   1  16      153.80      165.63     13.02 o
  -3   1  16     9606.90     9429.00    674.78 o
  -2   1  16        0.48        4.91      6.60 o
  -1   1  16       18.95       18.87      7.03 o
   0   1  16     1468.95     1474.94     86.83 o
   1   1  16     3128.96     2997.80    149.75 o
   2   1  16       26.51       12.37      6.42 o
   3   1  16     7265.19     6901.90    266.13 o
   4   1  16      790.97      738.06     28.41 o
   5   1  16     2089.82     2118.03     50.55 o
   6   1  16     2792.24     2773.65     83.20 o
   7   1  16      971.34      882.49     51.63 o
   8   1  16        5.91        7.31     16.16 o
   9   1  16      572.02      555.28     36.30 o
  10   1  16      132.92      127.18     24.51 o
  11   1  16     1500.87     1539.42     58.56 o
  12   1  16       44.73       68.84     23.20 o
  13   1  16      414.62      376.70     37.39 o
  14   1  16      135.03       98.37     28.56 o
 -14   2  16      675.40      734.65     69.92 o
 -13   2  16        9.78       15.95     14.94 o
 -12   2  16        2.62        6.93     12.99 o
 -11   2  16        6.13        9.09     12.70 o
 -10   2  16      292.56      323.93     23.33 o
  -9   2  16       16.59        9.15     12.00 o
  -8   2  16     3326.52     3209.14    187.16 o
  -7   2  16      198.10      185.31     14.76 o
  -6   2  16     1186.31     1156.70     74.83 o
  -5   2  16      412.77      413.07     30.34 o
  -4   2  16      376.35      398.48     27.32 o
  -3   2  16      321.75      353.58     22.61 o
  -2   2  16     1345.14     1394.83     74.46 o
  -1   2  16        3.72        8.24      6.88 o
   0   2  16      871.25      889.74     63.93 o
   1   2  16      302.99      268.25     13.35 o
   2   2  16     2155.99     2120.15    117.77 o
   3   2  16      911.49      872.55     25.23 o
   4   2  16      304.10      329.87     15.13 o
   5   2  16       48.46       43.30     12.71 o
   6   2  16     1827.81     1872.23    115.09 o
   7   2  16      181.69      158.64     23.66 o
   8   2  16     2326.67     2208.45     90.08 o
   9   2  16      474.51      397.01     32.89 o
  10   2  16      285.49      283.58     30.15 o
  11   2  16        4.97       -0.51     18.82 o
  12   2  16       17.23       19.67     22.43 o
  13   2  16      160.76      197.58     32.47 o
 -13   3  16      563.83      629.78     63.46 o
 -12   3  16      168.12      131.82     19.93 o
 -11   3  16     1232.54     1207.43     42.35 o
 -10   3  16      872.74      778.57     36.46 o
  -9   3  16      441.86      427.54     26.61 o
  -8   3  16      277.61      256.69     21.33 o
  -7   3  16      148.80      125.41     24.36 o
  -6   3  16        4.35        7.44     10.76 o
  -5   3  16     1110.12     1098.20     86.20 o
  -4   3  16     1758.58     1870.43    119.40 o
  -3   3  16     1262.07     1249.15     88.92 o
  -2   3  16      259.28      272.06     18.78 o
  -1   3  16     1289.89     1256.11     90.36 o
   0   3  16      273.94      264.31     16.08 o
   1   3  16      567.32      571.15     23.01 o
   2   3  16       18.61       15.93      6.12 o
   3   3  16     1282.92     1380.26     75.06 o
   4   3  16      164.64      171.97     12.59 o
   5   3  16      222.85      267.77     17.23 o
   6   3  16     4967.30     4933.26    204.58 o
   7   3  16       20.21       10.46     16.54 o
   8   3  16       58.75       97.70     40.07 o
   9   3  16      942.95      989.66     46.15 o
  10   3  16       47.98       39.68     20.11 o
  11   3  16      727.07      683.41     43.39 o
  12   3  16      721.80      793.53     77.71 o
  13   3  16      743.09      777.97     49.44 o
 -12   4  16        5.13       -2.15     28.50 o
 -11   4  16      194.43      185.25     27.18 o
 -10   4  16      644.01      591.80     29.11 o
  -9   4  16     1237.50     1161.50     41.09 o
  -8   4  16     3324.53     3179.11    120.79 o
  -7   4  16      159.71      144.06     15.68 o
  -6   4  16      948.75      890.18     31.00 o
  -5   4  16       84.13       94.30     15.76 o
  -4   4  16     1852.02     1670.61    119.45 o
  -3   4  16     1211.22     1051.32     73.10 o
  -2   4  16      292.43      271.30     26.08 o
  -1   4  16     2807.45     2388.36    135.05 o
   0   4  16     1915.33     1868.57    111.13 o
   1   4  16      628.40      636.06     28.82 o
   2   4  16     1661.50     1756.44     77.60 o
   3   4  16       13.47       13.18      7.47 o
   4   4  16       47.85       52.66     10.09 o
   5   4  16      108.29      135.03     12.99 o
   6   4  16      486.71      526.25     24.82 o
   7   4  16      449.29      510.36     27.59 o
   8   4  16     1232.64     1387.27    114.28 o
   9   4  16      130.95      119.69     24.53 o
  10   4  16      153.60      153.13     34.96 o
  11   4  16      411.52      353.88     53.24 o
  12   4  16      259.38      245.78     47.87 o
 -11   5  16     1666.96     1815.11     98.42 o
 -10   5  16      138.28      167.26     40.34 o
  -9   5  16      178.65      216.08     29.28 o
  -8   5  16       47.32       41.78     19.60 o
  -7   5  16       81.19       73.78     14.39 o
  -6   5  16       29.34       21.32     11.53 o
  -5   5  16     3764.90     3417.50    135.84 o
  -4   5  16      217.92      197.47     17.27 o
  -3   5  16     4517.35     4203.47    228.98 o
  -2   5  16      537.92      488.74     41.49 o
  -1   5  16     1495.19     1343.96     97.49 o
   0   5  16      142.11      153.58     15.11 o
   1   5  16      457.61      432.31     21.63 o
   2   5  16     1169.51     1234.24     60.28 o
   3   5  16     2041.22     2098.58    115.96 o
   4   5  16      154.92      173.80     14.66 o
   5   5  16     3247.94     3415.41    177.40 o
   6   5  16      175.25      177.01     15.51 o
   7   5  16     1376.51     1365.65     56.20 o
   8   5  16       11.47        4.30     27.43 o
   9   5  16        7.70        6.45     29.04 o
  10   5  16       24.13        3.76     28.50 o
  -9   6  16      513.87      569.00     64.54 o
  -8   6  16     1330.51     1453.16     88.20 o
  -7   6  16       21.03       21.51     30.66 o
  -6   6  16      157.76      198.99     40.34 o
  -5   6  16        1.19       15.60     25.28 o
  -4   6  16     1431.77     1311.35     85.44 o
  -3   6  16        0.83        0.59     11.06 o
  -2   6  16     2020.42     1918.71    131.52 o
  -1   6  16       97.40       85.64     14.58 o
   0   6  16      514.37      546.13     30.97 o
   1   6  16      342.00      377.31     16.86 o
   2   6  16      133.91      147.54     12.22 o
   3   6  16        1.60       -2.95     17.22 o
   4   6  16        2.27       10.71     22.05 o
   5   6  16      161.27      134.58     24.58 o
   6   6  16      913.10      919.58     46.77 o
   7   6  16      505.98      450.68     52.17 o
   8   6  16      707.05      638.92     62.39 o
  -5   7  16      616.29      794.35     68.84 o
  -4   7  16      254.12      331.29     49.48 o
  -3   7  16      536.70      566.55     79.33 o
  -2   7  16      257.55      273.39     31.52 o
  -1   7  16      122.68      112.07     23.96 o
   0   7  16       54.25       43.93     21.08 o
   1   7  16      531.94      511.35     31.92 o
   2   7  16      519.74      520.16     32.05 o
   3   7  16      277.94      280.20     46.25 o
   4   7  16       43.12       57.01     31.19 o
   5   7  16     1935.99     1919.98     95.19 o
 -13   0  17     1234.53     1253.60    137.68 o
 -11   0  17      167.73      218.45     25.67 o
  -9   0  17     1075.93      994.68     58.08 o
  -7   0  17     4547.91     4585.20    472.20 o
  -5   0  17       13.75       14.44     12.53 o
  -3   0  17     1184.96     1229.79    155.70 o
  -1   0  17     4903.26     4618.04    414.04 o
   1   0  17     2045.80     2127.62    174.42 o
   3   0  17     1421.73     1478.91     75.19 o
   5   0  17      461.82      511.38     27.11 o
   7   0  17      520.46      633.00     51.09 o
   9   0  17     1874.63     1878.57     86.59 o
  11   0  17     1811.94     1526.30     85.51 o
  13   0  17      280.07      395.29     56.47 o
 -14   1  17      110.41      145.75     39.26 o
 -13   1  17      119.45      132.30     19.53 o
 -12   1  17      389.39      387.40     26.58 o
 -11   1  17      920.10      781.94     28.97 o
 -10   1  17     3837.32     3779.34    131.19 o
  -9   1  17      566.46      529.20     26.08 o
  -8   1  17      221.31      216.63     16.20 o
  -7   1  17      105.09       97.68     12.67 o
  -6   1  17      337.99      327.30     17.91 o
  -5   1  17        3.00        3.67      8.03 o
  -4   1  17     3761.21     3668.55    365.70 o
  -3   1  17      199.84      212.39     12.91 o
  -2   1  17     1366.57     1309.98     92.35 o
  -1   1  17      508.86      495.74     24.71 o
   0   1  17     1671.21     1575.26     86.22 o
   1   1  17       19.48       30.70      7.33 o
   2   1  17      300.80      332.24     17.30 o
   3   1  17      579.94      598.20     29.34 o
   4   1  17     9444.18     9517.09    227.28 o
   5   1  17       49.90       52.96     12.19 o
   6   1  17     8431.39     8469.68    178.02 o
   7   1  17      286.64      240.56     26.03 o
   8   1  17      272.69      264.59     40.60 o
   9   1  17      143.20      129.63     23.54 o
  10   1  17      957.72      931.92     46.78 o
  11   1  17       66.41       59.64     22.61 o
  12   1  17     1787.80     1875.22     68.07 o
  13   1  17       84.39       96.01     27.57 o
 -14   2  17       71.51       75.83     38.18 o
 -13   2  17     1034.24     1055.03     51.38 o
 -12   2  17      123.86      105.08     18.15 o
 -11   2  17      361.50      328.16     24.74 o
 -10   2  17      154.13      145.37     18.99 o
  -9   2  17     1293.93     1227.64     43.94 o
  -8   2  17       32.43       28.38     10.74 o
  -7   2  17     1177.26     1169.84     59.23 o
  -6   2  17      719.74      679.72     45.95 o
  -5   2  17      201.40      177.09     12.64 o
  -4   2  17     5370.54     5466.89    371.41 o
  -3   2  17      249.66      242.51     14.20 o
  -2   2  17      137.49      133.48     11.06 o
  -1   2  17     1934.98     1786.54    119.93 o
   0   2  17      373.89      387.67     16.40 o
   1   2  17     1548.30     1641.47     99.00 o
   2   2  17      258.59      246.06     13.85 o
   3   2  17       88.19      105.55     12.39 o
   4   2  17       37.01       35.51      8.80 o
   5   2  17       59.82       52.60     13.84 o
   6   2  17       73.31       74.71     19.18 o
   7   2  17      880.63      866.28     77.18 o
   8   2  17       54.43       48.40     19.01 o
   9   2  17     2164.00     2134.04     64.62 o
  10   2  17      406.40      365.19     33.79 o
  11   2  17      407.01      396.34     35.72 o
  12   2  17      721.87      771.51     47.32 o
  13   2  17      267.28      286.06     35.76 o
 -13   3  17      162.90      172.10     45.71 o
 -12   3  17      862.40      910.55     48.24 o
 -11   3  17       10.32       25.52     15.21 o
 -10   3  17     1046.91     1073.90     53.90 o
  -9   3  17      152.73      162.82     19.62 o
  -8   3  17      561.85      520.26     30.00 o
  -7   3  17      168.18      150.57     17.92 o
  -6   3  17       96.78      106.77     15.99 o
  -5   3  17      139.49      145.11     17.06 o
  -4   3  17      453.53      504.87     27.98 o
  -3   3  17     1345.25     1383.48     94.09 o
  -2   3  17     3517.15     3532.04    226.18 o
  -1   3  17        0.74       -3.61      8.25 o
   0   3  17      867.39      854.77     68.39 o
   1   3  17      163.48      164.24     12.45 o
   2   3  17      515.44      508.18     25.93 o
   3   3  17       70.81       76.01     10.24 o
   4   3  17     1741.37     1820.99     66.06 o
   5   3  17      656.85      598.05     24.10 o
   6   3  17      648.44      667.67     29.06 o
   7   3  17      518.24      507.61     83.63 o
   8   3  17      108.77      103.02     23.01 o
   9   3  17      102.04      126.45     24.89 o
  10   3  17      394.49      318.52     38.99 o
  11   3  17       17.66       12.01     20.82 o
  12   3  17     1091.36     1082.39     53.94 o
 -12   4  17       49.63       79.06     38.72 o
 -11   4  17        5.49       16.13     28.50 o
 -10   4  17       53.64       41.32     24.20 o
  -9   4  17      656.19      641.35     28.46 o
  -8   4  17      318.49      286.50     20.61 o
  -7   4  17     1983.94     1802.31    117.79 o
  -6   4  17      468.82      409.65     35.33 o
  -5   4  17     4068.43     3852.15    292.40 o
  -4   4  17     3044.30     2849.55    237.10 o
  -3   4  17      169.64      200.26     19.09 o
  -2   4  17      359.85      345.09     19.76 o
  -1   4  17      587.55      543.30     28.44 o
   0   4  17      659.08      570.68     21.79 o
   1   4  17     4221.18     4080.73    182.83 o
   2   4  17     1138.75     1083.60     52.67 o
   3   4  17      721.13      767.93     33.14 o
   4   4  17       73.46      100.61     13.98 o
   5   4  17        3.01       12.79     11.62 o
   6   4  17       15.46       20.28     12.17 o
   7   4  17      788.76      870.51     91.97 o
   8   4  17      570.91      559.50     86.32 o
   9   4  17      967.18      891.86     74.76 o
  10   4  17        6.25       35.43     27.70 o
  11   4  17      476.38      518.99     62.92 o
 -10   5  17      436.47      525.98     62.39 o
  -9   5  17       25.69       14.52     30.66 o
  -8   5  17      476.70      535.66     56.47 o
  -7   5  17       39.15       33.01     19.35 o
  -6   5  17      131.46      123.24     15.86 o
  -5   5  17       17.45       22.88     12.09 o
  -4   5  17     2520.37     2373.19    138.21 o
  -3   5  17     1518.06     1437.69     90.70 o
  -2   5  17      577.86      545.82     28.72 o
  -1   5  17        1.62        8.51     10.18 o
   0   5  17     1124.29     1008.25     59.23 o
   1   5  17        6.10       11.01      9.13 o
   2   5  17      142.59      144.23     13.83 o
   3   5  17      513.65      524.42     39.80 o
   4   5  17     2378.22     2560.76    109.04 o
   5   5  17        3.03        5.88     10.55 o
   6   5  17       10.70       18.49     11.47 o
   7   5  17      149.29      141.98     34.96 o
   8   5  17       62.26       67.23     31.73 o
   9   5  17        3.35      -25.28     25.28 o
  10   5  17      892.65      951.39     74.22 o
  -8   6  17       96.59      155.43     40.87 o
  -7   6  17     1061.38     1148.76     80.13 o
  -6   6  17       18.28        8.60     27.97 o
  -5   6  17     4951.45     5320.55    148.97 o
  -4   6  17       12.42        7.53     25.81 o
  -3   6  17        0.37        5.82     13.02 o
  -2   6  17      663.86      669.03     52.74 o
  -1   6  17      656.26      645.62     43.93 o
   0   6  17        4.15        5.86     11.21 o
   1   6  17     2132.95     2201.70    125.78 o
   2   6  17      442.69      438.47     36.30 o
   3   6  17      513.66      585.68     41.45 o
   4   6  17      432.40      450.99     37.80 o
   5   6  17      109.10      115.18     25.09 o
   6   6  17        2.11        2.15     25.28 o
  -4   7  17      228.24      311.93     47.33 o
  -3   7  17      235.19      276.97     46.25 o
  -2   7  17      467.34      482.09     77.18 o
  -1   7  17       24.87       20.97     27.97 o
   0   7  17        8.37       11.29     26.35 o
   1   7  17       36.03       30.66     28.50 o
   2   7  17      212.24      188.77     40.34 o
   3   7  17      194.05      145.75     37.65 o
 -14   0  18     1252.00     1234.81     79.60 o
 -12   0  18      452.94      482.50     36.84 o
 -10   0  18      777.23      813.64     86.05 o
  -8   0  18      616.52      587.38     58.89 o
  -6   0  18    11640.03    11178.89   1604.82 o
  -4   0  18    14027.04    13535.50   1980.48 o
  -2   0  18      117.13      122.71     14.56 o
   0   0  18     4830.88     4475.19    370.00 o
   2   0  18     2482.73     2379.50    151.55 o
   4   0  18      707.76      776.06     52.71 o
   6   0  18        1.10       12.91     21.51 o
   8   0  18     1197.80     1337.00     74.76 o
  10   0  18       66.03      122.08     34.96 o
  12   0  18     3001.58     2849.85    116.17 o
 -13   1  18       17.05       33.88     32.81 o
 -12   1  18      179.58      178.62     20.94 o
 -11   1  18     1392.33     1418.00     62.95 o
 -10   1  18        5.58       12.60     11.27 o
  -9   1  18     2150.30     2129.04    121.72 o
  -8   1  18        4.34        2.92      9.55 o
  -7   1  18       52.23       39.82     10.79 o
  -6   1  18      146.43      122.12     19.48 o
  -5   1  18       10.68       10.61      8.92 o
  -4   1  18        6.65       12.30      8.53 o
  -3   1  18      187.69      183.45     12.57 o
  -2   1  18        0.77        6.25      7.13 o
  -1   1  18     1955.75     1934.82    122.18 o
   0   1  18      779.87      770.29     36.38 o
   1   1  18     1853.37     1958.42     92.40 o
   2   1  18       25.11       20.75      7.38 o
   3   1  18     2727.85     2650.92    105.03 o
   4   1  18      163.62      165.59     14.80 o
   5   1  18     1933.58     1903.57     55.90 o
   6   1  18      385.99      417.68     36.57 o
   7   1  18     2214.54     2107.85     61.80 o
   8   1  18      375.39      367.27     31.71 o
   9   1  18      180.09      157.59     25.27 o
  10   1  18       26.31       36.45     20.70 o
  11   1  18      122.13      122.03     27.55 o
  12   1  18      159.56      163.70     29.63 o
  13   1  18     3833.55     3918.99     98.67 o
 -13   2  18        2.89        1.61     29.04 o
 -12   2  18     1524.74     1457.82     67.76 o
 -11   2  18       61.21       70.02     17.25 o
 -10   2  18      135.12      142.90     18.99 o
  -9   2  18       33.02       15.66     12.54 o
  -8   2  18      244.90      244.29     17.79 o
  -7   2  18      572.47      609.18     24.56 o
  -6   2  18     2840.20     2713.19    209.59 o
  -5   2  18      921.34      901.73     64.72 o
  -4   2  18     2359.76     2328.42    172.51 o
  -3   2  18      145.32      131.56     11.51 o
  -2   2  18      146.86      141.78     13.36 o
  -1   2  18      299.90      289.17     15.21 o
   0   2  18     3021.77     2941.71    146.29 o
   1   2  18       54.68       31.89      8.62 o
   2   2  18     3462.53     3379.74    136.75 o
   3   2  18     1611.16     1659.90     76.00 o
   4   2  18      217.94      170.06     15.06 o
   5   2  18      468.87      479.55     21.98 o
   6   2  18       21.80       20.83     17.22 o
   7   2  18        1.57       15.43     17.30 o
   8   2  18     2234.89     2265.35    151.12 o
   9   2  18        7.37       29.31     19.78 o
  10   2  18     1115.05     1109.32     92.50 o
  11   2  18       77.67       76.06     24.85 o
  12   2  18      898.12      941.22     52.67 o
 -12   3  18       33.98       19.36     32.81 o
 -11   3  18     1500.73     1502.33     60.55 o
 -10   3  18      158.76      140.03     19.85 o
  -9   3  18     1172.06     1163.64    103.78 o
  -8   3  18      597.61      540.30     29.58 o
  -7   3  18      208.56      222.42     20.79 o
  -6   3  18      183.99      176.47     18.49 o
  -5   3  18      147.96      121.74     16.23 o
  -4   3  18      197.44      159.82     14.65 o
  -3   3  18     2200.82     2263.11    158.38 o
  -2   3  18      546.40      523.39     28.49 o
  -1   3  18     4480.51     4484.87    314.62 o
   0   3  18      186.13      180.02     13.07 o
   1   3  18     1430.20     1378.86     73.04 o
   2   3  18      224.90      210.78     17.00 o
   3   3  18      696.83      717.16     22.32 o
   4   3  18      111.41      106.34     14.05 o
   5   3  18     1862.57     2009.59     76.07 o
   6   3  18     1382.55     1253.34     38.30 o
   7   3  18     1876.49     1867.96    135.53 o
   8   3  18        1.18       -0.43     17.22 o
   9   3  18      377.29      394.79     34.40 o
  10   3  18      100.04       85.53     25.67 o
  11   3  18       44.56       30.39     23.20 o
  12   3  18      124.29      102.90     29.09 o
 -11   4  18        3.36        6.99     29.04 o
 -10   4  18       59.37       35.50     30.66 o
  -9   4  18       94.22       73.70     22.43 o
  -8   4  18      505.48      516.44     35.71 o
  -7   4  18      224.36      242.63     23.18 o
  -6   4  18     1255.51     1194.42     92.14 o
  -5   4  18      916.68      853.83     72.58 o
  -4   4  18      424.74      375.59     28.95 o
  -3   4  18      101.99       95.03     18.04 o
  -2   4  18       92.99      108.61     16.11 o
  -1   4  18      137.21      118.29     13.82 o
   0   4  18     1352.56     1276.48     46.76 o
   1   4  18        2.42        2.20      7.55 o
   2   4  18     1138.04     1137.15     38.72 o
   3   4  18       40.64       43.46      9.35 o
   4   4  18     1427.95     1490.64     72.81 o
   5   4  18       14.05        0.78     11.56 o
   6   4  18       85.86       75.99     14.18 o
   7   4  18      240.72      227.85     29.31 o
   8   4  18     1321.37     1353.17    128.81 o
   9   4  18      296.32      314.57     33.26 o
  10   4  18     1682.67     1714.17     64.04 o
  11   4  18       19.35       32.27     33.34 o
 -10   5  18        9.96      -10.22     27.97 o
  -9   5  18      452.35      494.79     57.55 o
  -8   5  18      243.26      304.40     47.33 o
  -7   5  18      356.34      398.52     51.09 o
  -6   5  18        4.42       20.64     19.56 o
  -5   5  18      502.06      487.52     30.66 o
  -4   5  18       30.46       43.13     12.62 o
  -3   5  18      241.88      248.72     22.04 o
  -2   5  18      721.15      672.98     51.13 o
  -1   5  18     1971.87     1902.55     98.37 o
   0   5  18        1.87        0.82      9.91 o
   1   5  18      388.47      421.24     20.39 o
   2   5  18       42.42       39.55     11.10 o
   3   5  18       98.76      131.66     19.53 o
   4   5  18       96.02       91.39     13.54 o
   5   5  18     2165.91     2213.68     65.13 o
   6   5  18      151.80      168.31     18.72 o
   7   5  18      315.67      295.26     45.71 o
   8   5  18       63.60       50.55     31.73 o
   9   5  18       24.33       26.89     31.19 o
  -7   6  18       42.57       76.91     37.11 o
  -6   6  18     1653.79     1957.09     97.88 o
  -5   6  18     2010.44     2312.58    103.26 o
  -4   6  18       10.43      -20.44     26.89 o
  -3   6  18      205.09      227.49     43.02 o
  -2   6  18        5.01       16.80     17.82 o
  -1   6  18      145.23      131.92     22.60 o
   0   6  18      671.76      637.58     61.04 o
   1   6  18       81.29       69.19     14.68 o
   2   6  18      704.43      740.09     41.06 o
   3   6  18       57.81       63.01     22.19 o
   4   6  18      596.52      591.05     55.93 o
   5   6  18      175.05      174.79     39.80 o
  -1   7  18      213.01      223.73     43.56 o
   0   7  18       60.65       53.78     33.88 o
   1   7  18       95.62       74.76     36.03 o
 -13   0  19     1205.56     1351.52     81.21 o
 -11   0  19     1472.59     1469.93     98.96 o
  -9   0  19       77.88       46.62     17.96 o
  -7   0  19      929.72      882.33     86.05 o
  -5   0  19      238.12      243.24     23.66 o
  -3   0  19    10727.76    10226.70   1615.04 o
  -1   0  19        0.83        0.24      9.18 o
   1   0  19      825.31      811.69     56.38 o
   3   0  19     8242.27     8105.19    370.31 o
   5   0  19      112.90       79.60     27.43 o
   7   0  19       44.18       28.50     25.81 o
   9   0  19     1120.13     1185.87     73.14 o
  11   0  19      167.13      165.65     40.34 o
 -13   1  19        0.13       -6.45     29.58 o
 -12   1  19       37.58       30.66     29.04 o
 -11   1  19       92.84       61.48     14.94 o
 -10   1  19     2118.86     2190.90     87.48 o
  -9   1  19       14.78        2.95     10.52 o
  -8   1  19     2182.94     2086.26    130.10 o
  -7   1  19      344.79      328.82     22.05 o
  -6   1  19       34.94       35.08     10.85 o
  -5   1  19        1.10       -1.20      8.28 o
  -4   1  19       42.63       46.14      9.65 o
  -3   1  19      392.13      382.94     26.14 o
  -2   1  19     1604.54     1603.87    104.54 o
  -1   1  19      502.18      501.71     25.50 o
   0   1  19       89.60       86.87      9.55 o
   1   1  19      394.96      352.59     15.75 o
   2   1  19      499.56      409.89     18.28 o
   3   1  19      336.00      327.36     16.47 o
   4   1  19       30.19       37.23     10.84 o
   5   1  19       59.58       76.18     19.76 o
   6   1  19     1437.13     1500.57     94.92 o
   7   1  19      250.86      230.72     27.75 o
   8   1  19     1491.41     1447.17     54.95 o
   9   1  19       18.17       23.83     19.56 o
  10   1  19      152.84      128.65     26.59 o
  11   1  19       67.80       68.30     25.48 o
  12   1  19     1498.38     1536.49     64.98 o
 -13   2  19     1375.98     1485.43     89.81 o
 -12   2  19       20.04       20.44     29.58 o
 -11   2  19      201.49      229.34     29.60 o
 -10   2  19       52.19       45.95     15.93 o
  -9   2  19      417.12      425.59     29.20 o
  -8   2  19      304.02      267.16     22.35 o
  -7   2  19      856.71      889.97     61.01 o
  -6   2  19     1530.50     1517.93    100.98 o
  -5   2  19      550.95      564.15     26.68 o
  -4   2  19      631.70      665.24     49.11 o
  -3   2  19     2189.93     2194.49    167.99 o
  -2   2  19      185.72      192.40     16.82 o
  -1   2  19      246.46      268.94     21.35 o
   0   2  19      276.61      266.17     15.24 o
   1   2  19     2658.30     2552.63    134.97 o
   2   2  19      263.71      287.36     16.60 o
   3   2  19     4162.91     4085.57    125.81 o
   4   2  19     1183.00     1231.91     51.08 o
   5   2  19      230.66      231.27     17.39 o
   6   2  19      119.56      120.74     22.73 o
   7   2  19      627.83      563.27     38.94 o
   8   2  19        3.50        8.36     18.44 o
   9   2  19     1592.05     1563.32     83.09 o
  10   2  19      221.74      223.99     30.98 o
  11   2  19     1429.03     1502.40     62.56 o
  12   2  19      844.91      986.43     55.13 o
 -12   3  19      490.99      556.10     61.85 o
 -11   3  19       59.63       43.56     31.73 o
 -10   3  19      832.33      815.39     45.94 o
  -9   3  19      193.90      184.41     21.37 o
  -8   3  19     1789.03     1768.07    130.51 o
  -7   3  19      160.46      142.28     18.73 o
  -6   3  19        7.25        8.75     12.09 o
  -5   3  19       21.72       17.18     12.30 o
  -4   3  19      359.63      299.58     18.94 o
  -3   3  19      182.00      194.41     18.74 o
  -2   3  19     5389.92     5401.50    344.55 o
  -1   3  19      739.76      676.99     45.72 o
   0   3  19     2266.53     2249.83    124.11 o
   1   3  19      152.70      176.11     13.52 o
   2   3  19      955.63      933.38     47.25 o
   3   3  19        0.04        8.58      8.71 o
   4   3  19     1090.11     1178.36     60.08 o
   5   3  19       87.01       69.48     14.09 o
   6   3  19     1543.00     1497.52    185.54 o
   7   3  19      121.26      144.94     25.02 o
   8   3  19     1641.07     1701.82    167.26 o
   9   3  19        4.38       19.32     21.10 o
  10   3  19      141.49      164.15     28.31 o
  11   3  19      221.08      234.61     33.64 o
 -11   4  19     1119.24     1055.72     79.60 o
 -10   4  19      283.87      254.92     46.25 o
  -9   4  19        7.74       17.75     27.43 o
  -8   4  19       93.32       91.50     23.01 o
  -7   4  19      417.62      380.37     27.09 o
  -6   4  19      264.37      220.67     21.92 o
  -5   4  19     4182.94     3859.92    343.41 o
  -4   4  19      630.83      593.07     51.56 o
  -3   4  19     1448.64     1308.02     78.48 o
  -2   4  19       58.62       49.06     13.99 o
  -1   4  19       51.54       56.05     14.47 o
   0   4  19       94.15       80.84     11.66 o
   1   4  19      727.69      715.61     30.95 o
   2   4  19       47.62       43.22      9.60 o
   3   4  19     2236.64     2268.86    105.02 o
   4   4  19      103.75       96.87     14.90 o
   5   4  19     1158.53     1256.95     50.61 o
   6   4  19       15.20       16.81     14.97 o
   7   4  19        6.25       13.70     19.96 o
   8   4  19      117.18      138.50     26.99 o
   9   4  19      698.11      723.28     46.96 o
  10   4  19       82.60       83.36     27.00 o
  -9   5  19       51.57       64.00     35.50 o
  -8   5  19      296.21      304.40     48.94 o
  -7   5  19      423.98      432.94     53.78 o
  -6   5  19      430.68      465.74     57.01 o
  -5   5  19       98.34      154.89     38.72 o
  -4   5  19       37.54       40.36     13.11 o
  -3   5  19      497.01      430.21     24.20 o
  -2   5  19     1844.95     1729.62     99.06 o
  -1   5  19      112.17      113.24     15.30 o
   0   5  19      748.53      771.30     54.76 o
   1   5  19       18.93       13.23      9.97 o
   2   5  19       13.38        9.73     10.26 o
   3   5  19        1.06        6.62     14.23 o
   4   5  19      341.19      332.34     25.23 o
   5   5  19       21.09       19.09     12.21 o
   6   5  19      295.76      338.89     22.91 o
   7   5  19      191.36      209.34     29.28 o
   8   5  19     1099.16     1218.68     80.67 o
  -6   6  19      443.62      499.63     59.16 o
  -5   6  19     3148.70     3426.39    126.39 o
  -4   6  19        4.22       -1.61     26.35 o
  -3   6  19      557.64      606.65     58.62 o
  -2   6  19       10.81        7.53     28.50 o
  -1   6  19      226.83      216.74     41.95 o
   0   6  19       25.14        6.96     13.05 o
   1   6  19      895.90      982.87     50.85 o
   2   6  19      305.02      343.44     27.60 o
   3   6  19      637.10      738.22     54.32 o
   4   6  19      154.10      216.20     41.41 o
   5   6  19      183.01      182.32     39.26 o
 -12   0  20     2539.67     2553.52    105.41 o
 -10   0  20       83.50      130.11     23.81 o
  -8   0  20      825.69      804.03    112.13 o
  -6   0  20       50.17       66.79     17.27 o
  -4   0  20      928.22      870.49    114.28 o
  -2   0  20     7640.66     7399.49    668.86 o
   0   0  20       48.13       56.44     13.03 o
   2   0  20     1871.27     1862.84    141.37 o
   4   0  20      372.34      390.45     44.10 o
   6   0  20      516.00      496.40     50.02 o
   8   0  20      129.50      116.17     34.42 o
  10   0  20     2296.02     2213.63    101.65 o
  12   0  20     4010.25     4280.97    147.36 o
 -12   1  20      322.21      311.93     47.33 o
 -11   1  20        1.33       -6.45     27.97 o
 -10   1  20      829.22      776.81     44.95 o
  -9   1  20     1514.10     1490.55     75.14 o
  -8   1  20       73.51       88.62     14.64 o
  -7   1  20     4719.33     4635.23    288.54 o
  -6   1  20      102.22      113.76     14.09 o
  -5   1  20       57.35       58.40     11.87 o
  -4   1  20       55.35       56.59     10.22 o
  -3   1  20      537.90      500.41     30.31 o
  -2   1  20      271.59      297.57     20.16 o
  -1   1  20     2377.91     2359.34    135.70 o
   0   1  20      291.19      259.33     19.60 o
   1   1  20       20.51       26.28      8.25 o
   2   1  20     1145.01     1042.77     33.80 o
   3   1  20       35.70       41.95      9.87 o
   4   1  20        0.05        7.89     10.09 o
   5   1  20       88.78      133.70     22.61 o
   6   1  20        7.10       -5.87     16.30 o
   7   1  20     2242.76     2220.64     66.36 o
   8   1  20      102.99       89.75     22.81 o
   9   1  20      842.51      817.44     46.91 o
  10   1  20       44.69       34.23     22.73 o
  11   1  20        1.83       12.91     23.20 o
  12   1  20       60.19       62.74     27.25 o
 -12   2  20     1121.09     1114.88     81.21 o
 -11   2  20       25.61       10.76     30.66 o
 -10   2  20      149.94      174.14     26.71 o
  -9   2  20      249.98      229.68     23.06 o
  -8   2  20      143.30      153.70     19.53 o
  -7   2  20      794.03      786.65     52.45 o
  -6   2  20     1046.78     1071.52     71.99 o
  -5   2  20      642.48      639.22     31.44 o
  -4   2  20     3546.21     3535.22    228.12 o
  -3   2  20     1458.89     1396.04    101.39 o
  -2   2  20     2285.62     2229.98    152.23 o
  -1   2  20      326.73      335.38     21.08 o
   0   2  20      208.21      213.86     13.07 o
   1   2  20      547.78      524.48     42.42 o
   2   2  20     1307.03     1280.15     66.24 o
   3   2  20     1967.33     1813.95     65.50 o
   4   2  20     4145.87     4013.19    107.51 o
   5   2  20       95.08      101.46     14.55 o
   6   2  20      549.80      541.47     37.07 o
   7   2  20      232.65      265.42     29.76 o
   8   2  20      124.00      108.68     23.96 o
   9   2  20        2.29       -6.95     19.52 o
  10   2  20     1523.67     1498.85     61.93 o
  11   2  20       76.65       32.26     25.29 o
 -11   3  20      244.25      223.19     45.71 o
 -10   3  20       21.06       36.03     32.27 o
  -9   3  20      843.73      797.03     67.76 o
  -8   3  20       39.43       39.20     15.53 o
  -7   3  20     1737.51     1557.90     87.43 o
  -6   3  20        6.54        9.33     12.54 o
  -5   3  20      167.49      148.07     18.30 o
  -4   3  20      154.07      123.73     17.14 o
  -3   3  20     3275.91     3195.20    201.40 o
  -2   3  20        0.69        2.28      8.70 o
  -1   3  20     2047.53     1883.81    151.68 o
   0   3  20       39.51       34.61     10.02 o
   1   3  20     2351.55     2297.41    116.34 o
   2   3  20     1796.46     1700.35     64.52 o
   3   3  20      564.68      549.21     21.85 o
   4   3  20      389.52      394.39     22.82 o
   5   3  20     1656.29     1659.81     54.34 o
   6   3  20      112.15      136.11     29.85 o
   7   3  20     1990.02     2000.70     68.30 o
   8   3  20       14.54       23.13     22.06 o
   9   3  20      942.22      978.09     50.39 o
  10   3  20      116.76      176.54     29.25 o
 -10   4  20      192.49      174.79     43.02 o
  -9   4  20      224.06      180.70     41.41 o
  -8   4  20       13.57       17.75     29.58 o
  -7   4  20       19.42       17.75     28.50 o
  -6   4  20       44.86       52.44     16.39 o
  -5   4  20        3.72       12.35     13.43 o
  -4   4  20     2413.81     2219.21    225.69 o
  -3   4  20       21.77       23.35     13.53 o
  -2   4  20      476.44      452.28     38.66 o
  -1   4  20       31.97       28.53     13.11 o
   0   4  20        4.46        7.69      9.14 o
   1   4  20      451.81      437.78     18.39 o
   2   4  20     2702.18     2611.98     98.53 o
   3   4  20      381.21      378.41     22.99 o
   4   4  20      684.70      763.95     45.26 o
   5   4  20       38.09       49.82     14.03 o
   6   4  20      785.33      794.61     62.18 o
   7   4  20       37.26       62.54     23.05 o
   8   4  20      456.72      525.97     41.23 o
   9   4  20      129.60      141.92     29.25 o
  -8   5  20      207.04      219.43     47.33 o
  -7   5  20     1124.13     1191.79     80.67 o
  -6   5  20      119.46      195.22     43.56 o
  -5   5  20      176.44      208.13     44.10 o
  -4   5  20       10.68       12.37     27.43 o
  -3   5  20       41.18       52.69     15.43 o
  -2   5  20        6.25       -7.45     11.57 o
  -1   5  20      100.48      114.75     15.45 o
   0   5  20        9.39        3.37     10.61 o
   1   5  20     3268.48     3163.96    169.90 o
   2   5  20      372.78      335.34     22.11 o
   3   5  20      808.40      929.91     71.00 o
   4   5  20      150.82      169.37     23.97 o
   5   5  20       69.25       68.62     16.46 o
   6   5  20        3.12       -0.74     16.34 o
   7   5  20      756.79      847.53     49.24 o
  -5   6  20      242.84      282.35     50.02 o
  -4   6  20      177.82      236.10     45.18 o
  -3   6  20      103.04       91.97     37.11 o
  -2   6  20      699.20      788.97     65.07 o
  -1   6  20      192.94      236.10     44.64 o
   0   6  20        0.86        3.98     19.38 o
   1   6  20       50.10       55.90     18.34 o
   2   6  20     1443.38     1614.82    131.63 o
   3   6  20      290.12      376.79     29.21 o
   4   6  20      182.77      188.77     41.41 o
 -11   0  21      283.02      331.29     48.40 o
  -9   0  21      589.16      505.78     36.30 o
  -7   0  21        8.59        9.53     14.93 o
  -5   0  21      422.37      420.94     76.91 o
  -3   0  21      849.03      860.39     76.84 o
  -1   0  21      134.39      131.51     16.37 o
   1   0  21        7.41       21.54     12.18 o
   3   0  21       70.35       57.49     14.01 o
   5   0  21     2417.93     2552.45     97.88 o
   7   0  21     1142.66     1263.85     75.29 o
   9   0  21      383.40      358.72     50.02 o
  11   0  21      711.90      698.08     67.76 o
 -12   1  21      735.60      831.99     71.53 o
 -11   1  21      316.73      277.51     45.71 o
 -10   1  21        2.44       -7.64     17.83 o
  -9   1  21      622.88      596.03     41.61 o
  -8   1  21     1514.79     1451.86     86.40 o
  -7   1  21      325.66      333.03     20.99 o
  -6   1  21     3697.92     3524.12    283.88 o
  -5   1  21       82.73       79.63     11.91 o
  -4   1  21     2011.04     1955.57    125.57 o
  -3   1  21      122.55      119.25     12.24 o
  -2   1  21      174.55      167.59     12.41 o
  -1   1  21      188.78      201.04     13.44 o
   0   1  21     4703.14     4457.25    213.11 o
   1   1  21      439.27      481.52     18.50 o
   2   1  21     1934.10     1822.22     55.26 o
   3   1  21       89.66       84.64     11.54 o
   4   1  21     1009.37      989.33     30.37 o
   5   1  21      164.72      140.13     23.77 o
   6   1  21      871.32      913.77     46.38 o
   7   1  21       50.27       62.48     21.86 o
   8   1  21      537.04      563.29     75.83 o
   9   1  21       36.39       21.42     21.48 o
  10   1  21     1064.24     1090.17     55.52 o
  11   1  21       11.34        6.99     22.82 o
 -11   2  21     1325.62     1299.89     83.90 o
 -10   2  21       55.58       12.37     29.04 o
  -9   2  21      278.63      272.67     44.64 o
  -8   2  21       85.27       97.55     18.16 o
  -7   2  21       35.89       39.18     12.50 o
  -6   2  21      235.63      228.23     16.85 o
  -5   2  21     1178.70     1221.97     92.98 o
  -4   2  21       67.33       64.65     11.22 o
  -3   2  21     3779.27     3835.63    251.86 o
  -2   2  21      387.25      359.20     26.25 o
  -1   2  21     1163.98     1131.33     51.66 o
   0   2  21       54.01       54.58      9.80 o
   1   2  21       12.06       15.11      9.12 o
   2   2  21      425.74      404.97     23.56 o
   3   2  21      756.51      733.98     33.22 o
   4   2  21      771.53      747.37     28.15 o
   5   2  21     2683.51     2700.22     77.99 o
   6   2  21        2.29       13.45     19.38 o
   7   2  21     1148.13     1102.34     61.85 o
   8   2  21      234.30      221.82     31.46 o
   9   2  21       85.85      128.77     28.33 o
  10   2  21      286.52      312.68     36.48 o
  11   2  21      307.14      346.47     38.60 o
 -10   3  21       79.24       93.58     36.57 o
  -9   3  21       22.51       31.19     30.66 o
  -8   3  21      634.25      710.45     65.61 o
  -7   3  21       12.58       22.20     14.35 o
  -6   3  21     2097.70     1836.00    132.70 o
  -5   3  21      292.27      295.57     24.30 o
  -4   3  21      116.44      126.22     17.58 o
  -3   3  21       44.95       45.75     12.22 o
  -2   3  21     1130.90     1122.60     76.03 o
  -1   3  21      521.03      531.61     21.83 o
   0   3  21     2066.94     2020.81     91.08 o
   1   3  21     1153.52     1018.63     48.13 o
   2   3  21     1378.58     1305.04     41.66 o
   3   3  21        1.45        3.30     11.86 o
   4   3  21       10.32       10.10     11.90 o
   5   3  21        4.11        3.10     11.69 o
   6   3  21      929.15      949.67     71.26 o
   7   3  21       37.05       33.89     20.66 o
   8   3  21     3452.98     3685.88     90.70 o
   9   3  21      149.01      146.81     32.27 o
  10   3  21       16.84       18.00     24.53 o
  -9   4  21      548.40      581.91     62.39 o
  -8   4  21      681.58      760.46     69.38 o
  -7   4  21      451.53      405.51     53.78 o
  -6   4  21       30.04       24.20     29.04 o
  -5   4  21     3287.70     3618.38    125.31 o
  -4   4  21       29.10       34.83     15.07 o
  -3   4  21      449.80      384.14     52.26 o
  -2   4  21     1094.77      990.92     62.56 o
  -1   4  21     1315.60     1252.48    110.01 o
   0   4  21       65.50       57.93     13.75 o
   1   4  21        8.89       12.67      8.94 o
   2   4  21      427.91      447.00     19.38 o
   3   4  21      957.06      986.68     61.01 o
   4   4  21      351.55      334.54     29.03 o
   5   4  21     1506.28     1549.53     61.56 o
   6   4  21      100.95      143.10     27.31 o
   7   4  21      368.28      420.20     36.68 o
   8   4  21       19.12       13.10     21.67 o
  -7   5  21      319.06      320.00     50.55 o
  -6   5  21      276.39      332.90     53.24 o
  -5   5  21       57.60       66.15     33.34 o
  -4   5  21      127.84      157.58     41.41 o
  -3   5  21      325.80      413.58     51.09 o
  -2   5  21       30.25       32.00     20.71 o
  -1   5  21       33.14       31.35     14.79 o
   0   5  21      663.33      698.80     29.85 o
   1   5  21       63.23       81.87     15.43 o
   2   5  21      422.84      580.91     53.51 o
   3   5  21       22.20       28.11     21.84 o
   4   5  21       26.68       19.67     21.10 o
   5   5  21      858.67     1027.37     65.61 o
   6   5  21       45.44       64.49     24.51 o
  -3   6  21      432.30      466.82     56.47 o
  -2   6  21       44.49       77.44     34.96 o
  -1   6  21      344.40      378.92     37.83 o
   0   6  21        1.48       -4.53     21.10 o
   1   6  21       96.20      123.60     26.43 o
   2   6  21       34.23       49.10     23.11 o
 -10   0  22     2546.05     2931.60    111.33 o
  -8   0  22     1980.89     2073.73    214.85 o
  -6   0  22        3.49        9.22     14.52 o
  -4   0  22      310.08      285.21     22.14 o
  -2   0  22      665.63      667.69     40.88 o
   0   0  22      344.66      341.82     28.96 o
   2   0  22      694.73      633.42     70.72 o
   4   0  22     3443.98     3487.16    114.55 o
   6   0  22      261.49      256.54     41.95 o
   8   0  22       86.48       50.55     34.42 o
  10   0  22      260.97      151.12     44.10 o
 -11   1  22      655.50      624.94     65.07 o
 -10   1  22       12.64        9.42     20.60 o
  -9   1  22        5.17        9.41     19.39 o
  -8   1  22        7.42        5.19     11.50 o
  -7   1  22      932.63      961.82     75.92 o
  -6   1  22     1397.17     1302.01     78.52 o
  -5   1  22     3910.11     3822.14    232.56 o
  -4   1  22        0.42        1.18      8.95 o
  -3   1  22     1244.85     1265.08     61.47 o
  -2   1  22       61.14       62.32     10.40 o
  -1   1  22      939.30      958.45     48.89 o
   0   1  22     1570.85     1517.01     83.76 o
   1   1  22       19.82       23.23      9.00 o
   2   1  22       84.14      100.68     11.39 o
   3   1  22     2244.35     2244.89    103.04 o
   4   1  22      568.61      542.79     25.10 o
   5   1  22      248.10      264.13     30.42 o
   6   1  22        3.27       -2.52     18.21 o
   7   1  22      215.58      244.38     30.39 o
   8   1  22       25.35       35.75     22.51 o
   9   1  22     2541.69     2559.23     78.91 o
  10   1  22        6.18      -10.19     21.10 o
 -11   2  22        0.92       -9.14     31.73 o
 -10   2  22     3545.96     3670.01    132.84 o
  -9   2  22      436.39      474.89     58.62 o
  -8   2  22      984.85     1155.75     75.83 o
  -7   2  22      494.53      464.40     30.01 o
  -6   2  22      170.99      170.92     15.25 o
  -5   2  22      165.48      156.54     14.57 o
  -4   2  22      911.62      877.53     66.81 o
  -3   2  22        5.32        7.07      9.23 o
  -2   2  22     3118.13     3094.55    150.28 o
  -1   2  22       51.26       51.06     10.11 o
   0   2  22      899.82      866.70     52.99 o
   1   2  22       72.02       70.93     11.65 o
   2   2  22      171.51      148.95     14.47 o
   3   2  22       80.76       73.19     14.18 o
   4   2  22     1810.14     1827.35     60.94 o
   5   2  22      905.92      861.11     37.19 o
   6   2  22      565.33      577.77     40.11 o
   7   2  22      496.67      494.28     39.93 o
   8   2  22      225.33      200.48     29.84 o
   9   2  22      105.82      141.31     29.27 o
  10   2  22      224.55      238.06     33.84 o
 -10   3  22        0.46      -12.91     29.58 o
  -9   3  22        2.02       12.37     29.58 o
  -8   3  22       52.55       84.44     36.57 o
  -7   3  22     1557.05     1611.82     90.35 o
  -6   3  22       57.12       46.79     31.19 o
  -5   3  22      705.69      669.63     45.62 o
  -4   3  22        4.24        6.31     12.84 o
  -3   3  22      104.11       91.31     16.52 o
  -2   3  22       63.87       61.71     11.72 o
  -1   3  22      797.09      782.20     32.67 o
   0   3  22     1666.44     1497.28     82.44 o
   1   3  22     2153.48     2059.33     93.68 o
   2   3  22      189.73      183.94     15.76 o
   3   3  22      870.74      882.75     31.44 o
   4   3  22        1.44        2.88     12.02 o
   5   3  22       10.20        5.89     15.93 o
   6   3  22        0.66        4.47     20.14 o
   7   3  22      896.72      921.62     50.47 o
   8   3  22       14.01       11.96     21.84 o
   9   3  22     1360.64     1246.06     59.49 o
  -8   4  22      187.37      219.43     45.18 o
  -7   4  22       13.13       34.42     32.81 o
  -6   4  22      156.56      128.00     38.72 o
  -5   4  22       75.74       88.20     33.88 o
  -4   4  22      428.88      480.80     54.86 o
  -3   4  22       43.48       58.99     20.44 o
  -2   4  22      331.48      299.77     24.93 o
  -1   4  22      358.85      310.94     22.05 o
   0   4  22     1053.52     1125.72     65.36 o
   1   4  22       52.77       48.57     11.89 o
   2   4  22       33.45       32.76     13.40 o
   3   4  22        0.35        1.11     12.67 o
   4   4  22     1371.48     1391.48     69.40 o
   5   4  22       63.31       73.94     19.50 o
   6   4  22     1787.95     1880.36     96.00 o
   7   4  22      987.93      988.30     52.76 o
  -6   5  22       51.68       46.25     33.88 o
  -5   5  22     2551.34     2579.87    114.02 o
  -4   5  22      255.82      247.93     45.71 o
  -3   5  22       44.16       18.29     31.73 o
  -2   5  22      100.06      103.26     37.11 o
  -1   5  22      422.66      479.65     39.35 o
   0   5  22      214.86      264.83     21.49 o
   1   5  22     2093.26     2008.14    112.01 o
   2   5  22      831.08      995.71     52.48 o
   3   5  22     1308.12     1418.92    111.06 o
   4   5  22        2.64        4.29     22.43 o
   5   5  22      131.40      130.15     28.51 o
  -9   0  23      178.84      208.13     41.41 o
  -7   0  23      926.82      876.98    128.54 o
  -5   0  23       44.89       49.48     18.59 o
  -3   0  23     1262.58     1294.17    102.88 o
  -1   0  23     3791.60     3731.85    271.15 o
   1   0  23      505.09      543.04     29.51 o
   3   0  23       39.00       35.61     14.24 o
   5   0  23     2196.31     2161.46     95.73 o
   7   0  23     3509.99     3518.89    126.39 o
   9   0  23       10.99        8.60     32.81 o
 -10   1  23      249.82      287.19     47.87 o
  -9   1  23       57.23       48.28     21.95 o
  -8   1  23       29.71       11.37     19.56 o
  -7   1  23        1.55       19.07     19.83 o
  -6   1  23     3298.86     3233.63    190.25 o
  -5   1  23      115.52      133.56     14.59 o
  -4   1  23      346.26      323.18     18.61 o
  -3   1  23      275.47      288.54     16.31 o
  -2   1  23      147.06      115.78     12.30 o
  -1   1  23      357.11      375.47     27.33 o
   0   1  23      748.73      708.71     27.10 o
   1   1  23      296.70      261.14     15.46 o
   2   1  23     1280.82     1207.65     29.22 o
   3   1  23        8.09       10.66     12.03 o
   4   1  23     2823.22     2849.99     84.52 o
   5   1  23       67.63       68.55     22.95 o
   6   1  23       82.85       91.28     24.30 o
   7   1  23      387.69      343.09     52.44 o
   8   1  23      574.98      595.71     44.65 o
   9   1  23        7.40       -5.19     21.13 o
  10   1  23     1020.33     1040.11     57.21 o
 -10   2  23      338.55      400.67     54.86 o
  -9   2  23     1376.90     1285.37     83.36 o
  -8   2  23       42.73       83.36     37.65 o
  -7   2  23      807.09      854.04     69.92 o
  -6   2  23        7.97      -10.70     16.92 o
  -5   2  23       68.56       65.85     12.51 o
  -4   2  23       27.41       30.02     10.69 o
  -3   2  23      418.01      408.38     29.51 o
  -2   2  23       23.67       30.79     10.00 o
  -1   2  23     1773.07     1722.94     74.39 o
   0   2  23      123.48      128.14     13.08 o
   1   2  23     1426.64     1411.62     47.72 o
   2   2  23       82.87       92.02     13.36 o
   3   2  23      350.37      335.61     21.95 o
   4   2  23       57.85       60.15     14.88 o
   5   2  23     1357.43     1415.52     46.86 o
   6   2  23        0.87        3.65     19.56 o
   7   2  23     1259.26     1252.14     68.57 o
   8   2  23       52.77       72.76     24.85 o
   9   2  23      264.34      259.56     40.07 o
  -9   3  23        1.15       24.20     33.88 o
  -8   3  23       53.25       47.87     33.88 o
  -7   3  23       28.59       29.04     30.66 o
  -6   3  23      704.84      774.98     66.69 o
  -5   3  23      129.48      147.36     38.18 o
  -4   3  23     1159.08     1103.02    223.73 o
  -3   3  23      487.49      466.08     36.84 o
  -2   3  23      690.04      690.06     33.03 o
  -1   3  23        1.50        0.75      9.89 o
   0   3  23      169.87      163.41     15.31 o
   1   3  23       39.55       38.70     11.65 o
   2   3  23     1949.11     1890.36     83.60 o
   3   3  23        6.97       16.14     13.29 o
   4   3  23      627.81      673.23     29.68 o
   5   3  23       47.83       41.00     18.36 o
   6   3  23        6.31        8.29     19.76 o
   7   3  23        1.71       13.21     22.22 o
   8   3  23      320.87      330.27     36.10 o
  -7   4  23      546.92      605.57     66.15 o
  -6   4  23       28.33       18.29     29.58 o
  -5   4  23      288.03      289.34     49.48 o
  -4   4  23        2.97       25.81     32.27 o
  -3   4  23      131.86      125.85     37.11 o
  -2   4  23       82.64       79.65     21.70 o
  -1   4  23     1160.18     1111.63     71.12 o
   0   4  23      174.22      179.31     22.06 o
   1   4  23       72.72       74.49     14.66 o
   2   4  23       70.46       93.20     17.19 o
   3   4  23       17.10       19.07     13.69 o
   4   4  23        0.49        5.15     13.90 o
   5   4  23      492.56      524.14     34.36 o
   6   4  23       27.62       18.54     22.43 o
  -4   5  23      967.96     1043.89     80.13 o
  -3   5  23      355.76      349.58     51.63 o
  -2   5  23       55.27       76.91     35.50 o
  -1   5  23      326.93      428.41     38.78 o
   0   5  23        5.66       37.10     24.33 o
   1   5  23      118.93      171.39     30.99 o
   2   5  23     1036.30     1232.13     57.42 o
   3   5  23      424.69      577.43     45.63 o
 -10   0  24     2206.58     2707.87    114.02 o
  -8   0  24     3658.92     3771.66    126.39 o
  -6   0  24      452.80      521.68     54.32 o
  -4   0  24        0.26       -0.08     12.78 o
  -2   0  24     1311.81     1312.76     87.35 o
   0   0  24     2643.73     2593.97    152.72 o
   2   0  24     3578.70     3358.02    125.73 o
   4   0  24      542.60      549.64     55.93 o
   6   0  24      937.48      914.28     70.45 o
   8   0  24       32.88       32.27     34.96 o
  -9   1  24        9.00       26.85     22.05 o
  -8   1  24      171.48      151.60     27.31 o
  -7   1  24      367.49      353.61     27.72 o
  -6   1  24      508.01      517.67     31.67 o
  -5   1  24     1830.91     1849.97    102.89 o
  -4   1  24      405.15      413.16     19.61 o
  -3   1  24     3336.62     3350.17    172.59 o
  -2   1  24       21.53       20.48      9.81 o
  -1   1  24      369.68      337.03     19.03 o
   0   1  24      480.74      436.64     22.86 o
   1   1  24      838.69      853.45     25.25 o
   2   1  24       21.47       37.31     11.04 o
   3   1  24     1366.13     1366.34     38.12 o
   4   1  24       54.44       71.82     19.04 o
   5   1  24      914.27      944.83     49.43 o
   6   1  24      113.88      117.86     26.61 o
   7   1  24        1.52       -0.50     20.06 o
   8   1  24       29.28       48.26     24.26 o
   9   1  24        6.99       -0.99     22.40 o
  -9   2  24       13.08        2.15     31.19 o
  -8   2  24     1667.57     1736.05     96.81 o
  -7   2  24      109.84      108.64     39.80 o
  -6   2  24      838.53      823.92     68.30 o
  -5   2  24      140.00      173.82     20.75 o
  -4   2  24       30.68       29.93     11.49 o
  -3   2  24       66.46       62.78     11.69 o
  -2   2  24      137.15      143.18     13.89 o
  -1   2  24       14.85       21.44     10.14 o
   0   2  24     2021.62     1999.44     71.61 o
   1   2  24      204.80      179.45     16.08 o
   2   2  24      388.70      399.07     21.06 o
   3   2  24      274.75      304.43     22.17 o
   4   2  24       28.10       40.19     18.00 o
   5   2  24       88.27       75.85     23.77 o
   6   2  24     1401.18     1508.25     62.28 o
   7   2  24     1126.27     1316.79     59.70 o
   8   2  24      398.78      365.51     38.74 o
  -8   3  24      251.91      253.31     48.40 o
  -7   3  24       13.41       13.98     30.66 o
  -6   3  24        0.46      -10.76     27.97 o
  -5   3  24      220.26      256.54     47.87 o
  -4   3  24      265.40      363.56     50.02 o
  -3   3  24     1441.37     1544.59     86.59 o
  -2   3  24        1.03       -6.29     13.31 o
  -1   3  24     1460.84     1450.19     91.83 o
   0   3  24      149.61      126.48     14.93 o
   1   3  24      215.09      207.26     17.19 o
   2   3  24       29.74       45.49     14.63 o
   3   3  24     1319.07     1313.55     39.28 o
   4   3  24      486.80      460.45     32.18 o
   5   3  24      936.47      944.93     45.89 o
   6   3  24        1.43        8.07     21.59 o
   7   3  24       37.22       34.28     23.35 o
  -6   4  24      382.05      423.26     58.08 o
  -5   4  24        3.30        1.61     29.58 o
  -4   4  24       17.63       15.60     30.12 o
  -3   4  24      330.40      413.04     55.39 o
  -2   4  24     1230.51     1243.59     57.61 o
  -1   4  24      398.02      454.11     39.17 o
   0   4  24      165.19      171.11     29.52 o
   1   4  24      123.51      114.75     20.21 o
   2   4  24       21.10       28.37     24.20 o
   3   4  24       61.23       76.59     19.85 o
   4   4  24       98.94      101.81     21.30 o
   5   4  24      742.00      802.02     40.51 o
  -9   0  25     3418.45     3465.65    126.39 o
  -7   0  25      717.29      839.52     67.76 o
  -5   0  25      258.97      325.93     34.23 o
  -3   0  25       19.29       36.39     16.26 o
  -1   0  25      216.18      205.18     22.16 o
   1   0  25     4488.24     4460.45    247.73 o
   3   0  25     1131.22     1231.58     79.60 o
   5   0  25       64.09       92.50     36.03 o
   7   0  25     1101.32     1285.37     83.90 o
  -8   1  25      200.63      202.86     23.72 o
  -7   1  25       36.22       48.92     18.21 o
  -6   1  25        8.53       17.83     16.49 o
  -5   1  25       87.47       94.94     19.22 o
  -4   1  25      614.33      656.45     30.09 o
  -3   1  25       22.39       34.74     10.94 o
  -2   1  25     2092.94     1998.10     92.38 o
  -1   1  25      204.93      216.23     15.85 o
   0   1  25        2.47        9.21      9.93 o
   1   1  25       26.03       29.75     10.57 o
   2   1  25      776.01      726.29     32.03 o
   3   1  25       79.55       78.34     20.30 o
   4   1  25      834.59      838.94     49.21 o
   5   1  25        2.75       20.24     21.75 o
   6   1  25      460.11      484.37     41.70 o
   7   1  25       18.54       11.56     22.99 o
   8   1  25      188.46      171.80     33.88 o
  -8   2  25      191.58      168.33     45.71 o
  -7   2  25      760.95      840.60     74.76 o
  -6   2  25       37.64       62.39     34.42 o
  -5   2  25     1144.42     1188.91     43.79 o
  -4   2  25      308.77      396.94     28.39 o
  -3   2  25        5.02       15.06     13.84 o
  -2   2  25      134.81      138.91     15.71 o
  -1   2  25      641.08      661.56     23.80 o
   0   2  25       57.41       51.13     12.70 o
   1   2  25      968.12     1029.60     41.44 o
   2   2  25      231.82      199.12     20.01 o
   3   2  25      716.88      739.42     31.25 o
   4   2  25        7.92       12.06     16.85 o
   5   2  25      223.00      220.58     31.67 o
   6   2  25       17.07       26.63     23.27 o
   7   2  25     1742.80     1790.46     69.36 o
  -6   3  25      268.70      306.01     50.55 o
  -5   3  25      563.87      586.75     62.39 o
  -4   3  25     1338.98     1345.60     84.44 o
  -3   3  25      138.86      159.34     30.22 o
  -2   3  25      726.35      853.69     49.24 o
  -1   3  25       32.33       49.06     18.18 o
   0   3  25      743.97      767.83     32.22 o
   1   3  25       16.38       17.57     13.14 o
   2   3  25       38.25       55.06     15.67 o
   3   3  25       13.20       10.63     13.70 o
   4   3  25     1052.59     1108.30     45.19 o
   5   3  25      125.23      137.53     23.38 o
  -4   4  25       44.18       20.97     34.96 o
  -3   4  25        3.67       -1.61     29.58 o
  -2   4  25      240.82      277.64     39.53 o
  -1   4  25      493.64      536.30     42.78 o
   0   4  25      141.37      177.36     31.94 o
   1   4  25     1454.24     1483.15     63.31 o
   2   4  25       17.57       12.45     23.50 o
   3   4  25       12.42       22.90     19.01 o
  -6   0  26      906.37     1010.71     64.00 o
  -4   0  26      441.09      419.75     36.86 o
  -2   0  26      126.86      127.14     25.78 o
   0   0  26     2821.13     2568.08    181.52 o
   2   0  26      272.62      254.05     25.14 o
   4   0  26      347.52      326.45     48.94 o
   6   0  26        2.63       24.20     32.27 o
  -7   1  26       34.85       27.75     18.61 o
  -6   1  26       85.69       86.22     20.75 o
  -5   1  26      451.35      448.55     27.10 o
  -4   1  26       97.40      104.03     17.60 o
  -3   1  26     1764.44     1922.75     47.46 o
  -2   1  26      131.54      171.48     19.68 o
  -1   1  26     1932.01     1872.47     75.91 o
   0   1  26      366.52      339.68     18.85 o
   1   1  26       37.05       41.00     11.59 o
   2   1  26       26.98       26.86     14.54 o
   3   1  26      238.54      285.66     27.22 o
   4   1  26      123.75      105.02     26.05 o
   5   1  26     1102.45     1048.77     56.09 o
   6   1  26        8.96        6.60     21.67 o
  -6   2  26     1327.04     1392.39     90.35 o
  -5   2  26       59.22       73.68     36.03 o
  -4   2  26     1471.12     1673.18     44.92 o
  -3   2  26       73.67       99.81     17.88 o
  -2   2  26        3.15        0.24     13.89 o
  -1   2  26      586.81      572.74     29.66 o
   0   2  26     1545.55     1529.68     58.41 o
   1   2  26      216.05      252.07     21.76 o
   2   2  26      786.83      801.66     33.64 o
   3   2  26      222.23      274.52     27.31 o
   4   2  26      970.04     1004.75     43.81 o
   5   2  26        2.12        5.10     21.86 o
  -4   3  26      141.84      100.57     41.41 o
  -3   3  26      469.09      474.42     41.32 o
  -2   3  26      114.73       81.79     25.85 o
  -1   3  26      528.54      506.77     41.81 o
   0   3  26      184.52      191.09     24.67 o
   1   3  26       45.11       37.07     19.19 o
   2   3  26        0.69       11.69     17.39 o
   3   3  26      187.28      252.23     28.30 o
   4   3  26       30.99       44.99     20.65 o
  -5   0  27     2216.65     2151.00     72.25 o
  -3   0  27       28.77       38.68     22.24 o
  -1   0  27      187.90      175.50     28.66 o
   1   0  27      323.82      346.76     27.61 o
   3   0  27     2972.44     2969.79    120.47 o
   5   0  27      926.80      937.40     75.83 o
  -5   1  27       18.35       32.49     16.01 o
  -4   1  27       30.19       45.33     16.09 o
  -3   1  27        1.76       23.62     15.05 o
  -2   1  27     2700.60     2747.89     57.17 o
  -1   1  27      636.38      645.94     31.78 o
   0   1  27      661.67      734.96     33.44 o
   1   1  27       69.45       59.80     14.73 o
   2   1  27       88.74       99.26     18.21 o
   3   1  27       38.35       42.26     19.53 o
   4   1  27      999.09     1072.07     56.47 o
   5   1  27       12.85       10.72     23.39 o
  -4   2  27      242.88      278.18     23.93 o
  -3   2  27     1787.70     1882.51     48.28 o
  -2   2  27        6.68        3.28     15.27 o
  -1   2  27       13.42        4.90     14.99 o
   0   2  27        7.16       25.92     18.02 o
   1   2  27      365.80      392.19     30.81 o
   2   2  27      281.70      295.20     29.57 o
   3   2  27     2058.61     2129.83     60.63 o
  -4   0  28      165.39      181.46     30.61 o
  -2   0  28       31.16       37.46     22.95 o
   0   0  28      183.65      173.05     36.84 o
   2   0  28       13.15       11.53     23.11 o
  -3   1  28     1004.26     1056.37     39.77 o
  -2   1  28      483.62      555.31     31.43 o
  -1   1  28      770.90      842.68     35.61 o
   0   1  28        0.36        9.90     16.80 o
   1   1  28     1441.98     1539.38     56.83 o
   2   1  28       40.81       49.70     21.35 o
 
